# Supplementary material for: Glucocorticoids unleash immune-dependent melanoma control through inhibition of the GARP/TGF-β axis
Source: Cancer Discov. Author manuscript; Available in PMC 2025 Oct 23. (PMC7618275; doi:10.1158/2159-8290.CD-24-1224)
Supplement: 2 [file EMS209516-supplement-2.xlsx]

## Sheet: SZ26_CD8_ssGSEA GCT.PROJ.gct.GC
GC-stimulated gene signature
MT2A
ZBTB16
TSC22D3
RGS2
FOXRED2
FAM46B
PER1
SULT1A1
MT1A
CCDC3
ADAMTS1
KLF9
DEPTOR
SGK1
CYP26B1
ANKRD29
SCARA5
CEBPD
KCNJ15
DPEP1
CP
RNF125
SERPINA3
