# Supplementary material for: Glucocorticoids unleash immune-dependent melanoma control through inhibition of the GARP/TGF-β axis
Source: Cancer Discov. Author manuscript; Available in PMC 2025 Oct 23. (PMC7618275; doi:10.1158/2159-8290.CD-24-1224)
Supplement: 3 [file EMS209516-supplement-3.xlsx]

## Sheet: Parental GC-treated in vitro
Gene Name	log2FoldChange	log10pval
Mt2	3.38721	69.8024
M1ap	2.61653	42.897
Ctla2a	2.54813	37.2911
Tsc22d3	2.69803	34.8572
Mt1	2.05299	29.854
Rgs2	2.65493	27.0608
Fam46b	2.23323	23.7835
Zbtb16	3.2798	23.1115
Sorbs2	2.18382	21.4755
Adra1b	2.42985	19.7581
Adam12	2.33296	18.1259
Per1	2.22002	15.5889
Ly6a	1.42201	15.4157
Hrct1	2.57135	13.7998
Sphk1	1.93461	12.614
Foxred2	2.41129	12.2093
Dhrs9	1.75506	12.1862
Sgk1	1.34512	11.8773
Prkcb	-2.18457	11.7907
Adamts1	1.6696	11.7164
Lox	1.37253	11.5367
Ly6c1	1.48769	11.5367
Ppl	2.11438	11.1307
Tgm2	1.33885	10.0143
Klf9	1.62576	9.95798
Gclc	1.37384	9.59834
Deptor	1.38916	9.5713
9430020K01Rik	1.2734	9.41527
Tnnt2	-1.46168	9.34319
Ctgf	2.11376	9.24578
Spink2	-1.90293	9.21099
Msln	1.67433	8.93318
Crabp1	-1.38398	8.82011
Sult1a1	2.05842	8.57528
Itgb3	-1.7436	8.17448
Akap12	1.69381	7.88041
Isg20	1.62921	7.64494
Col11a1	1.45167	7.59391
Klra4	1.01811	7.55852
Id2	-1.13112	7.5521
Ccdc3	1.88982	7.13326
Dynap	-1.42017	6.86551
D17H6S56E-5	1.05736	6.80257
Fkbp5	1.69758	6.74984
Tmem37	1.03936	6.70607
Ncam1	0.934745	6.70106
Lbh	-1.07555	6.43905
Timp3	-0.976417	6.35113
Tenm4	-1.1395	6.27133
Suox	1.64145	6.26471
Fstl3	1.28967	6.25023
Trp53i11	-1.4133	6.10451
Htr1b	1.55452	6.03271
Ppap2b	-0.968135	5.93594
Ehd3	1.76734	5.83516
Cyp26b1	1.31744	5.75058
3110039M20Rik	0.977478	5.75053
Nptx1	-1.33658	5.54408
Mmp19	1.34841	5.36715
Fabp4	1.63648	5.32997
Cebpd	1.09272	5.21249
Cp	1.01388	5.11998
Lrrc32	-1.38928	4.88043
Hspb1	1.23668	4.80174
Bcl2l1	1.05436	4.57241
Map3k6	1.04603	4.47866
Syk	0.980583	4.23763
Prune2	1.07351	4.13766
Igfbp5	-1.39474	4.04851
Rhoj	0.942151	3.94539
Dnm1	-1.03996	3.91923
Itga5	0.872999	3.78083
Cd93	-0.860077	3.75054
Micall1	0.869093	3.71166
Itgb7	-0.887691	3.69122
Enpp1	-1.06166	3.66
Slit2	-1.25925	3.63305
Itga10	1.46378	3.6123
Oas3	1.46332	3.58281
Adm	0.970441	3.57719
Nes	-0.828756	3.55221
Lat2	-0.968512	3.52426
Tnfrsf9	-1.0652	3.51761
Phtf1	1.17378	3.47657
Igf2bp1	1.36141	3.4022
4930523C07Rik	0.969445	3.30389
Ppm1d	1.17079	3.29753
Glul	0.908874	3.2749
Plk3	1.22642	3.25248
E030030I06Rik	-1.39243	3.23596
Pak3	1.18746	3.22243
Trnp1	1.13299	3.21426
Fabp5	1.12755	3.12247
Sema5a	-0.925486	3.07698
Ephb6	-1.10735	3.05654
Foxg1	1.06712	3.01914
Hp	1.36993	2.99258
Fam46a	1.10969	2.91416
Gxylt2	-1.05751	2.91416
Ifitm3	-0.856163	2.90659
Phf15	0.842242	2.8935
Vcan	0.697318	2.88297
Tmem98	-1.00091	2.84464
Cd300lb	-1.25892	2.8189
Dkk2	-0.821548	2.81742
Gchfr	-0.865094	2.71532
Dlk2	1.30653	2.70282
Ndrg1	0.799428	2.66169
Gpc1	-0.760395	2.66044
Apol9b	-1.18266	2.64834
Pla1a	1.22569	2.62905
Ebf1	1.0077	2.61578
Cd34	-0.78383	2.57635
Zfp697	1.11063	2.57635
Ankrd29	1.27604	2.55524
Il6st	0.724193	2.52305
Zhx3	0.747547	2.50252
Arl4a	1.02975	2.44666
Prelp	1.01414	2.37899
Armc6	0.94872	2.36238
Lrrc15	-1.25612	2.36238
Lgr6	-1.2286	2.35923
Hipk2	0.902027	2.35843
Gpr56	-1.1818	2.32978
Cryab	1.08285	2.31238
Tom1l1	1.21304	2.31238
Gprc5b	0.803315	2.30557
Cdh26	-1.03608	2.27893
Cplx2	-0.826587	2.27443
Ifitm1	-0.736868	2.27144
Pdpn	-0.846275	2.24243
Tpm1	-0.660927	2.22403
Stard10	-1.06107	2.22248
Scara5	1.21764	2.20519
Crhr1	-1.20384	2.18051
Dgka	0.894343	2.17265
Bnip3	0.679634	2.17265
P4ha2	0.994256	2.16273
Fads3	0.925854	2.13774
Rpph1	-1.08877	2.10483
Dpep1	1.01417	2.09681
Omp	-1.16846	2.08756
Serpina3m	1.01119	2.08756
Anxa3	0.626756	2.06508
Plxna2	0.745111	2.05995
Rnf125	1.01344	2.05151
Smg6	-0.838316	2.03092
Lmod1	1.02603	2.02092
Ppap2a	0.798438	2.00283
Ccbe1	1.04659	1.99452
Lcn2	0.986508	1.99027
Sema7a	-0.793276	1.97237
Serpine1	1.10879	1.9572
Itga7	-0.883226	1.9572
Figf	0.76487	1.95279
Camk1g	-1.16397	1.94073
Fn1	-0.746334	1.93608
Syt13	-0.9685	1.92511
Btbd11	-0.810713	1.89224
Btc	-1.03113	1.87713
Irs1	-0.829246	1.86249
Pde4b	-0.872471	1.8223
Gamt	-0.691563	1.8223
Gcnt2	0.797973	1.81248
Bmper	0.744061	1.77937
Rnf144b	1.11409	1.74346
Trim30d	0.886098	1.70458
Smad3	-0.682965	1.67281
Slc40a1	-1.06456	1.66396
Id1	0.918495	1.64705
Chst15	-0.632828	1.62469
Arhgap29	0.607262	1.62279
Kremen1	0.848137	1.60975
Auts2	1.08657	1.56344
Piezo2	-0.877677	1.55977
Slc48a1	-0.736114	1.55718
Dhrs7	0.940567	1.54753
Dnajb4	0.841794	1.53749
Gprc5a	-0.824705	1.52318
Tspan11	-0.690748	1.52167
Kcnj15	1.07923	1.52145
Gm807	1.07791	1.52145
Orm1	0.86493	1.50766
Slco3a1	0.810842	1.50363
Apol9a	-1.02983	1.49744
Ermp1	-0.798301	1.49697
Chst1	-0.67868	1.48951
Rab3il1	1.03951	1.47044
Ngef	-0.96804	1.46128
Hspa12b	-0.654903	1.46099
Itgbl1	0.932744	1.45983
Tle6	-0.990608	1.43791
Svil	0.707743	1.42607
Fmo3	0.842017	1.4243
Slc4a4	0.974229	1.41622
Cldn1	1.02956	1.41224
Osbpl3	-0.670094	1.40339
Igfbp4	-0.684201	1.37068
H6pd	0.925486	1.35521
Ociad2	-0.781112	1.34854
Klf6	0.605531	1.34658
Aldh2	-0.81134	1.34359
Loxl3	0.863636	1.34359
Cirbp	-0.624436	1.32454
Cmpk2	-1.02516	1.32341
Adamtsl1	-0.776784	1.31657
2810442I21Rik	-1.02984	1.31457
Arl4c	-0.59785	1.30789
S100a10	0.731852	1.30653
Lpin3	0.906857	1.29601
Tm2d2	0.794848	1.29201
Nudt9	0.970809	1.28754
Stac2	-0.948343	1.28333
Pcdh9	0.743685	1.27736
Ckb	-0.710257	1.26887
Maats1	-1.01111	1.26139
Klf5	0.57915	1.23828
Phka2	0.70449	1.23197
Map7d2	0.844518	1.2276
Cst3	0.86174	1.22437
Pkp1	-0.96373	1.22437
Ank	-0.614516	1.22437
Omd	1.00458	1.22437
Esm1	-1.00462	1.22437
Ripk2	-0.734384	1.22437
Pfn1	1.00435	1.22437
Cdk5r1	0.890666	1.22437
Inhba	-0.637554	1.22437
Itga6	-0.582288	1.22196
Ifitm10	-1.00187	1.21867
5430435G22Rik	-0.588254	1.20559
Ctla2b	0.996124	1.2037
Sema3a	-0.557041	1.19887
Gm26687	-0.992724	1.19241
Hbegf	-0.609288	1.18948
Shroom3	0.992714	1.18762
Mgp	0.793877	1.18537
Plxdc1	-0.991256	1.18041
Mum1l1	0.762201	1.17835
Sprr2k	0.989614	1.17563
Acp5	0.763569	1.1729
Ahr	-0.962163	1.17283
Plxna3	-0.752733	1.16392
Rnh1	0.489695	1.1497
Cadm1	-0.571632	1.1497
Maf	0.78378	1.1497
Prkd1	0.877017	1.1497
Pde4dip	0.710692	1.11854
Serinc3	0.618603	1.11744
Neto2	-0.834804	1.11744
Malat1	0.504175	1.11682
Epb4.1l1	-0.585407	1.11682
Kdr	0.964107	1.11105
Hdac7	0.509754	1.10809
Ccdc58	0.968066	1.09569
Dtx4	0.785854	1.08865
Mapk6	-0.516383	1.08865
P2ry14	-0.964388	1.08478
Tcf7l2	-0.608733	1.08478
Arsj	0.636151	1.08362
Hsd17b11	0.61435	1.07614
Egr1	-0.737679	1.07519
Pcdh19	-0.533849	1.05566
Klf4	-0.69351	1.05365
Pik3r3	-0.808512	1.05307
Wnk1	0.526627	1.03922
Camk2n1	-0.635349	1.03854
Gas2	-0.930291	1.02588
Cdo1	0.909713	1.02114
Usp11	-0.772776	1.01993
Lef1	-0.945054	1.01993
Slc25a37	-0.646228	1.00245
P4ha3	0.779204	1.00245
Fam188a	0.682387	1.00245
Fdx1	0.812922	1.00245
Csrp2	-0.48937	1.00245
Arf4	0.847772	1.00245
Camk2d	0.575052	0.996303
Tsnax	0.935009	0.982735
Fgf1	-0.935852	0.982735
1700025G04Rik	0.569532	0.980364
Tapbp	-0.744769	0.976565
Nfkbia	0.750694	0.976565
Aqp1	-0.840072	0.970946
Otud1	0.894332	0.962851
Ccnd1	0.548216	0.961833
Flrt2	0.540399	0.951753
Chst7	0.910543	0.938961
Gpr137b	-0.863715	0.916605
Socs5	-0.635459	0.912524
Mri1	-0.652481	0.912524
Emilin2	-0.706832	0.912524
Ipo13	-0.635684	0.910329
Cyth4	-0.913471	0.910329
Tmem106b	0.63034	0.908159
Gadd45g	0.531135	0.906727
Wwtr1	-0.494843	0.901463
Mtpap	0.738506	0.901463
Zdhhc8	0.908493	0.901463
Endod1	-0.672423	0.900877
Gtse1	0.90256	0.900877
Atp1b1	0.875915	0.898031
Ehd4	0.536648	0.897373
Larp1b	0.655631	0.895046
Casp12	0.720685	0.894389
Tgfbi	-0.873351	0.894389
Synpo2	-0.904458	0.894389
Cd24a	0.892453	0.876045
Rbm47	-0.879231	0.87261
Slc6a9	-0.634027	0.87176
1600014C10Rik	0.79853	0.865407
Gsn	0.75376	0.864649
Ddit4	0.64037	0.864649
Ccl9	0.680224	0.863697
Gm379	-0.8942	0.854186
B3gnt8	-0.88192	0.854186
Acss2	0.691632	0.854186
Gng5	0.894203	0.845445
Gm15473	-0.716816	0.845445
Gfra1	-0.891836	0.845445
Ift172	-0.815137	0.839368
Nqo1	-0.695085	0.839087
Aldh1a1	0.65562	0.838189
Mfap3l	-0.55306	0.833673
Gper1	-0.876387	0.826299
Psd	-0.852019	0.826299
Ptgs2	-0.847865	0.824708
Thsd7a	0.771657	0.823282
Diap3	0.489884	0.822366
Depdc7	0.73666	0.822366
Igfbp6	-0.725342	0.815345
Sh3bp2	0.882363	0.815345
Rdh5	-0.879521	0.803434
Vgll3	0.776429	0.798504
Nr1d1	-0.597263	0.786059
Nbl1	0.481247	0.770589
Txnip	0.821334	0.770589
Arap2	-0.567035	0.766053
Gmpr	-0.760328	0.760101
Fhl1	0.657532	0.756995
Proser2	-0.793184	0.752053
Klhl40	-0.858639	0.751925
Prl2c3	-0.779479	0.751925
Mapk8ip1	-0.686546	0.749119
Lhfpl2	-0.619485	0.749119
Gfra4	-0.862547	0.749119
Il1rl1	-0.849055	0.749119
Mgll	-0.861375	0.747539
Stk32c	-0.813271	0.746964
Fibin	0.851575	0.74331
Mknk2	0.560644	0.736976
Gpr64	0.857016	0.734617
Bmp8a	0.773875	0.73452
Sh3rf1	0.567783	0.734227
Stim1	0.786387	0.734227
Rfxap	0.751783	0.734227
Arhgap22	-0.505772	0.731389
Lphn3	0.76686	0.729193
Unc119	-0.742694	0.728044
Rin3	0.690728	0.728044
Gstp1	0.727746	0.717263
Il33	-0.796401	0.71209
Mrc2	0.813078	0.711087
Sox9	-0.559375	0.70849
Dlg1	0.646988	0.70849
Disp2	0.80451	0.70849
Soga2	-0.609186	0.70849
Mmp2	-0.457663	0.70849
Mib2	-0.646098	0.707172
Fmo2	0.599108	0.692056
Lamb3	-0.80678	0.684513
Fbf1	-0.67016	0.683423
Pla2g7	-0.642663	0.683423
Emp3	-0.467745	0.678483
Sh3glb1	0.560043	0.678272
Cul7	-0.565693	0.668886
Ralb	0.687848	0.667666
Ap2a2	0.423161	0.667386
Amotl2	0.726397	0.658347
Sun2	0.589615	0.657401
Gm12501	-0.780936	0.656583
Akt3	-0.496503	0.654235
Kirrel3	-0.811789	0.654092
Cdkn2aipnl	0.455881	0.654092
Limd2	-0.530713	0.652369
Ggh	0.815686	0.649451
Rasgrp2	0.670996	0.647723
Pigt	-0.743831	0.645035
Ptpdc1	-0.659633	0.641607
Clca1	0.654049	0.641607
Map2k6	-0.825455	0.630216
Rasl12	0.811005	0.62939
Casp1	0.695608	0.628426
Tollip	0.755641	0.624831
Pmp22	0.431607	0.624338
Paqr7	-0.621625	0.622294
Bmp2	-0.687146	0.619199
Ranbp17	-0.820194	0.616791
Oxsr1	0.639825	0.614678
Rab3a	-0.579787	0.606057
Comtd1	-0.591907	0.597022
Nus1	0.745205	0.588704
Hao1	-0.63597	0.585715
Gm5121	-0.781793	0.575431
Pou3f1	0.670516	0.575431
Ephb3	-0.484005	0.571643
Cdh2	0.507578	0.566868
Fam20c	-0.598625	0.566868
Tln2	-0.498496	0.565717
Adcy7	-0.562773	0.564296
Prnp	0.581552	0.564296
Mrps6	-0.443812	0.560103
P2rx5	0.655828	0.556996
Gm14137	-0.79168	0.55503
Ccl5	-0.787201	0.548826
Mxd4	0.452397	0.548389
Flnc	0.633944	0.548389
Snap91	0.731983	0.548389
Cd248	-0.544355	0.547913
Chic1	-0.545069	0.547913
Myo1e	-0.583024	0.546379
Ndufb6	0.578315	0.546379
Kctd15	-0.604002	0.54558
Tns1	0.562028	0.543993
Obfc1	-0.611988	0.543993
Pvrl1	0.793447	0.540733
Fam13c	-0.767135	0.534079
Mllt3	0.457513	0.534079
Pomgnt2	-0.706626	0.533834
Tmem100	0.771188	0.533834
Gmds	0.69049	0.533834
Tmed5	0.648375	0.533834
Nav1	-0.493843	0.533834
Adpgk	0.736493	0.533834
Gad2	0.787669	0.532341
Zfp281	0.701768	0.532341
Dok1	0.52285	0.530052
Spsb2	-0.630163	0.529056
Uba3	0.59617	0.529056
Irf8	-0.779209	0.529056
Akap8l	-0.601199	0.52827
Relb	-0.732864	0.52827
Unc50	0.765785	0.525573
Serpina3n	0.589942	0.521889
Phlda1	-0.479357	0.521889
Tmem19	0.614798	0.521889
Ptchd4	0.689298	0.521789
Glrp1	-0.708798	0.520479
5430417L22Rik	0.784309	0.51999
Il1rn	0.761715	0.519143
Daam1	-0.553524	0.51887
Eaf1	0.749165	0.514797
Adam9	0.782044	0.514797
Tob2	0.736684	0.506585
Ptprf	0.635245	0.505923
Mex3a	-0.520044	0.505923
Gm10282	-0.495872	0.505923
Nfatc1	0.539214	0.505923
Gpc4	0.64964	0.505325
Tmod3	0.522831	0.500862
Ddx20	0.650741	0.496286
Trib2	-0.515797	0.491341
Gm4202	-0.569763	0.491341
Ogfr	-0.512625	0.491341
Ptov1	-0.454765	0.485194
Matn2	0.5285	0.483196
Armcx2	-0.449641	0.483196
Zfp57	0.538031	0.480354
Aspn	0.76595	0.478119
Sec22b	0.440814	0.474609
Eral1	-0.626999	0.470337
Ppia	0.744314	0.469825
Itgb5	0.635979	0.467778
Acaa2	-0.518038	0.467438
Yae1d1	0.754824	0.466962
Msrb3	0.733482	0.463877
Gm24265	-0.747684	0.461116
Ogn	0.696045	0.461116
Ier3	-0.459343	0.459964
Ostf1	0.639943	0.458468
Dlg5	-0.556756	0.457267
Gm16365	-0.641549	0.457267
Cdon	-0.693959	0.454048
Rgma	-0.543623	0.453437
Selenof	0.742927	0.453437
Ctc1	-0.521533	0.4433
Med13l	0.41036	0.442094
Col5a2	0.536667	0.442094
Ilvbl	0.449838	0.442057
App	0.546843	0.441967
Dmd	0.740031	0.441638
C430042M11Rik	-0.611403	0.441455
Numbl	0.705989	0.441455
Tmem45a	0.742225	0.439149
Rdh10	-0.554513	0.436453
Acpp	-0.719798	0.428862
Klc3	-0.719701	0.428025
Snx3	0.707758	0.425989
Rnf183	-0.721663	0.425989
Sbsn	-0.724606	0.425822
Gm25663	-0.63874	0.42298
Asic1	-0.651162	0.42298
Rac1	0.462649	0.416499
Samd14	-0.744924	0.414421
Zw10	0.492454	0.410764
Fmnl2	0.454568	0.410486
Fam107a	0.488321	0.410486
Nid1	-0.568646	0.410486
Myo1c	0.404891	0.408309
Scd2	0.624183	0.408106
Cep120	-0.491003	0.407613
Phf11d	-0.734818	0.407613
Trim7	-0.726435	0.40319
Chek1	-0.671085	0.40319
Krt7	0.538669	0.40319
Farp1	-0.439004	0.397786
Fbxl12	0.685594	0.397451
Alkbh2	0.71572	0.397382
Rnf144a	-0.728067	0.397382
Usp25	0.657777	0.397054
Emc7	0.637953	0.397026
Reep6	-0.608867	0.395383
Lpar2	-0.725731	0.395383
Heg1	-0.477381	0.395359
Trim24	0.522681	0.394358
Rgs17	-0.616218	0.393779
Ifitm2	-0.527404	0.393127
Spop	0.51278	0.393127
Tcea3	-0.594642	0.391433
Pcgf6	0.684143	0.386588
Eif4ebp2	0.706298	0.386511
Add2	-0.667834	0.386511
Sik1	0.732035	0.386511
Npy4r	0.474787	0.386511
Cacnb3	-0.474265	0.386511
Slc7a2	0.559304	0.384576
Lrrtm2	-0.730116	0.384576
Arpc1a	0.63922	0.384576
Cotl1	-0.441201	0.384576
Rarg	-0.502338	0.384576
Apoa1bp	-0.469661	0.381577
Usp9x	-0.481561	0.380664
Fam57a	0.685228	0.380664
Syne1	0.66291	0.380664
Tmbim6	0.596221	0.380503
Rusc2	0.654817	0.379827
Adcy9	-0.687477	0.379827
B4galt1	0.410898	0.377757
Tnk2	-0.38748	0.376355
Sdf2l1	0.463691	0.37471
Dmxl1	0.598348	0.368526
Stk17b	0.542579	0.366836
Mllt11	-0.458452	0.362672
Anxa1	0.708316	0.361971
Smpdl3b	-0.624897	0.361971
Gatsl3	0.710983	0.361583
Lphn1	-0.507027	0.360864
Rgl1	-0.436373	0.360864
Medag	0.574659	0.360864
Tmem198b	0.555319	0.360864
Fkbp4	-0.436531	0.360864
Tkt	-0.484817	0.360864
Bicd1	0.670911	0.360864
Snta1	0.53306	0.359593
Fbxo2	0.717251	0.359511
Rab3gap2	0.708416	0.356588
Abhd2	0.64731	0.356588
Tmem14a	-0.704782	0.35553
Nek7	0.430715	0.355018
Mat2b	0.550094	0.355018
Gm17092	-0.704322	0.352937
Mapre2	0.48828	0.350732
Tmed2	0.63353	0.349357
Zdhhc5	0.669241	0.347999
BC030867	-0.537182	0.347999
Mrpl27	0.713307	0.347999
Nob1	0.644355	0.346894
Plekhh2	-0.55312	0.346894
Ablim1	0.704954	0.346626
Rnf135	-0.557817	0.346626
Csk	-0.481048	0.346626
Ryk	0.61256	0.345818
Tpi1	0.536036	0.345818
Acot2	-0.648107	0.345123
Pigx	-0.416361	0.345123
Smg8	0.636959	0.344825
Xkr8	0.631558	0.344825
Col6a1	0.477365	0.344825
Rras2	0.365157	0.344825
Cdk20	-0.567443	0.342443
Fkbp2	0.6922	0.341149
Osr1	0.450973	0.340625
Ppp1r3d	0.70785	0.340625
Rbms1	0.565391	0.340625
Smpd3	0.530668	0.340419
Sgpp1	0.681933	0.340259
Amph	-0.7072	0.340259
Plcb1	-0.503734	0.340259
H1fx	-0.538499	0.338738
Ccdc169	-0.634221	0.338738
Eno2	-0.6954	0.338738
Sgms1	0.446444	0.338738
Hdac6	-0.532076	0.336942
Prmt8	-0.633223	0.336942
Epb4.1l2	0.564673	0.336942
Sri	0.414145	0.336942
Edn1	-0.690852	0.336942
Pgk1	0.680351	0.336942
Exoc7	-0.485785	0.336942
Kif26b	-0.629467	0.336551
Syngr1	-0.677261	0.336551
Aig1	-0.461834	0.336551
A130010J15Rik	-0.593937	0.335438
Zfpm1	-0.517752	0.335438
Zfp575	-0.69242	0.334816
Klhl20	0.668779	0.334601
9530068E07Rik	0.685254	0.334601
Bace1	-0.380672	0.334104
Greb1	0.637686	0.331869
Zfp385a	-0.550615	0.331869
Fermt2	0.575501	0.331309
Stat3	0.404853	0.330551
Mtss1	-0.485616	0.330551
Fcer1g	-0.432447	0.328332
Podxl2	0.645532	0.32793
4933426M11Rik	0.687979	0.32707
Pde4d	-0.68189	0.32707
Ttc28	-0.539337	0.326898
Endou	-0.616818	0.324274
Capzb	0.39528	0.324274
Slc4a7	-0.41519	0.324274
Psme1	-0.449429	0.324274
Sec61b	0.641451	0.324274
Slc10a6	0.437522	0.324274
Tenc1	0.683133	0.322311
Ephx2	0.679047	0.322201
Septin6	-0.541326	0.322049
Paqr4	-0.55864	0.322049
Ifngr2	0.629543	0.322049
Vdr	0.50844	0.322049
Igf1	-0.685562	0.322049
Snx1	0.520121	0.322049
Rab27b	-0.669878	0.322049
Smg9	-0.541825	0.322049
Spc24	0.368873	0.321994
Tcp11l1	0.692876	0.321421
Hist1h3h	-0.571959	0.320267
Rprm	0.681215	0.316249
Usp18	-0.68793	0.316249
Fhod3	-0.655264	0.316249
Sh3glb2	-0.454861	0.310896
Gm16104	-0.687699	0.310896
Kdm3b	-0.648792	0.310896
Eif2b1	0.656234	0.310896
Naa10	-0.404197	0.310896
Tmem128	0.509458	0.310409
Adam8	0.641053	0.310409
Serinc2	-0.572511	0.310409
Txnrd1	-0.358468	0.307907
F11r	0.53922	0.307907
Grk5	0.564545	0.307907
4930486L24Rik	0.561569	0.304188
Ehbp1	0.629767	0.304118
Rnpep	0.493284	0.303816
Tmem165	0.636291	0.302199
Gbp8	-0.591955	0.302199
Ttpal	0.606253	0.302199
Etv5	-0.411774	0.299644
Apobec3	0.651448	0.298562
Epha4	0.475278	0.296653
Dhps	-0.47573	0.296653
Anxa4	0.41033	0.296653
Akr7a5	-0.48674	0.296076
Enpp2	0.635753	0.295494
Actn4	0.556728	0.295431
Apobec1	0.679111	0.295431
Gm8292	0.623922	0.295431
Sos2	-0.467943	0.295431
Nvl	0.521354	0.295431
Gpr149	-0.679298	0.294909
Rasa1	-0.513554	0.294909
Tmem119	-0.39878	0.294909
Prkacb	-0.451635	0.294308
Snora74a	-0.654219	0.291521
Mbd2	0.604988	0.290552
S100a13	0.354958	0.290552
Hebp1	-0.534329	0.289173
Steap2	0.355487	0.28872
Pnkd	-0.482163	0.28872
Zswim6	-0.394693	0.28872
4930579K19Rik	-0.538735	0.28872
Wdr5	0.521564	0.28872
Hprt	0.5129	0.28872
Col5a3	-0.430932	0.288668
Mid2	0.67525	0.288668
Avil	-0.668046	0.288668
Serpinf1	-0.362772	0.288668
Stxbp1	-0.464559	0.288668
Tti2	0.649849	0.288095
Vav2	0.454681	0.287147
Abca1	0.549094	0.286549
Fam63b	0.391044	0.286549
Pla2g4a	-0.528002	0.284762
Ubxn7	0.608523	0.284762
Hipk4	-0.592425	0.28445
Robo2	-0.538618	0.28445
Arid5a	-0.51304	0.283973
Chn1	-0.433548	0.283973
Pdxp	-0.432916	0.283973
Cblb	0.616868	0.283973
Rpl17	0.589442	0.283973
Psmd5	0.42962	0.283973
Sc5d	0.478872	0.283973
Prkcdbp	0.450884	0.283973
Myo1d	0.651833	0.283973
G6pdx	-0.380468	0.281085
4930515G01Rik	-0.645274	0.281085
Eif1a	0.40124	0.279942
Gm13415	0.46499	0.278372
Nfatc2	-0.56831	0.278372
Ndufa1	0.651942	0.278372
Klf13	0.43197	0.278372
Mboat2	0.447424	0.276831
Chst2	-0.502446	0.276831
Ciao1	0.534589	0.275741
Gm8113	-0.599528	0.275741
Tsen15	0.638476	0.275741
S100a6	0.371173	0.275741
Tpst2	0.369114	0.275741
Ankle1	-0.606398	0.275741
Dcbld2	0.36622	0.275741
Syvn1	0.65417	0.275741
Dclre1b	0.661045	0.275741
Shfm1	0.624764	0.275741
Bambi	0.622529	0.275741
Arhgap27	-0.660487	0.275741
Minpp1	0.627016	0.275741
Nedd1	0.536629	0.275741
Tex30	0.597513	0.275741
Bfsp1	-0.634103	0.275741
Lta4h	0.658038	0.275666
Herc6	-0.632801	0.275666
Glb1l	-0.653749	0.275462
Hist2h2ac	-0.649767	0.275462
Cxcr6	-0.626999	0.272631
Murc	-0.546677	0.272631
Sox5	0.634179	0.272631
Cdkn2d	0.589875	0.272631
Xbp1	0.584271	0.272297
Tnfrsf1b	0.561795	0.271996
Mrps14	0.514694	0.271725
Gtf3c6	-0.434537	0.270032
Clec16a	-0.623263	0.269136
Nrbp2	0.650714	0.269136
Crls1	0.620097	0.269019
Mpp1	0.375501	0.268361
Ppp2r4	-0.513044	0.266741
Cdk5rap2	-0.463629	0.266741
Agfg2	0.376849	0.266538
Tpd52l1	-0.518008	0.265411
Ccdc53	0.650318	0.264638
Scai	-0.593139	0.264638
Rhou	-0.404452	0.264488
Herpud2	0.557248	0.263577
9430016H08Rik	0.632677	0.260961
Loxl4	0.589733	0.260961
Txndc17	0.439823	0.260961
S100a11	0.435967	0.260961
Capn5	-0.561654	0.260048
Ptpre	-0.409343	0.260048
Ncf2	0.462645	0.260048
Sars2	-0.598801	0.259805
Setd4	-0.653119	0.259805
Ggnbp1	-0.634805	0.259805
Fbxl19	-0.531313	0.259342
Apbb2	0.373892	0.255518
Lin37	-0.537448	0.255518
Trmt1l	0.650717	0.254198
Dis3l2	-0.587783	0.253495
Rsad2	-0.648023	0.253495
Hexa	0.358805	0.253495
Wac	0.518243	0.253495
Dnajb5	0.511134	0.253495
Wdr55	0.57112	0.253495
Nrep	-0.638048	0.253495
Fen1	0.580594	0.253495
Gm27012	-0.643364	0.253495
Chac1	-0.514545	0.253495
Arhgef10	0.633889	0.253495
Chst12	0.585746	0.253495
Spata24	-0.602131	0.253495
Psmb10	-0.413147	0.251538
Zfp598	0.446847	0.251447
Tmem107	0.628195	0.251447
Fibp	-0.457353	0.251447
Morn2	-0.538615	0.251447
Slc37a2	-0.640829	0.251447
Ube2g2	0.572006	0.251447
Rnaset2a	0.625089	0.251447
Psmd14	0.549837	0.251447
Olfml3	0.610155	0.251447
Chsy1	-0.343925	0.251447
Evi5l	-0.47367	0.251379
Zbtb12	-0.497521	0.251379
Gm17354	0.636602	0.251379
Nudt8	-0.472198	0.249485
Ptgr2	0.575894	0.248951
Rpe	0.550332	0.248815
Sqstm1	-0.363297	0.248815
Gm9920	0.385152	0.248815
Tmed9	0.439717	0.248815
Sgsm1	0.470827	0.248815
Gm5424	-0.545749	0.248815
Supt7l	-0.484693	0.248815
Pdcd2	0.644206	0.248815
Sdf2	0.643965	0.248815
Fam154b	-0.501633	0.248815
Slc39a13	0.401869	0.248497
Blvrb	-0.43099	0.248497
Tmem40	-0.50573	0.248271
Phldb1	-0.411351	0.248271
Zfp61	0.617025	0.247578
Gm26930	0.612521	0.247578
Atp8b1	-0.642642	0.24667
AI464131	0.642741	0.24667
Txlnb	-0.625216	0.246369
Vegfc	0.624925	0.246174
Hsf2bp	0.567642	0.245922
Pigl	-0.620283	0.245922
Iffo1	-0.548162	0.245607
Far1	0.555296	0.245607
Fam53a	0.548528	0.245607
Eny2	0.438805	0.245607
Spag1	0.570034	0.245607
Snora30	-0.612541	0.245607
Tnfrsf22	-0.569927	0.245607
Prkci	0.640229	0.245607
Asf1b	0.498852	0.245467
Adamts8	-0.519534	0.24445
Mad1l1	-0.473883	0.243344
Dcn	-0.612839	0.241139
Serpinh1	0.583696	0.241139
Tram1	0.42759	0.241139
Pmpcb	0.609835	0.241139
Gsto1	0.336179	0.240545
Arrdc2	0.539227	0.2398
Agap1	0.381642	0.2398
Calm2	0.376047	0.237537
Prkg2	0.356547	0.236869
Casp7	-0.63451	0.236869
Bach2	0.531262	0.236869
Fkbp1b	-0.53769	0.236869
Scara3	-0.477078	0.236869
Got1	0.429776	0.236869
Ccdc115	0.611483	0.236869
Dusp9	-0.477765	0.236869
Haus3	0.538067	0.236869
Trib1	-0.376154	0.236869
Ube2g1	0.55697	0.236869
Pdrg1	-0.434264	0.236869
F3	0.572762	0.236869
Mthfd2l	0.621744	0.236869
Lrrc56	-0.572302	0.236869
Psma5	0.617804	0.236869
Tceb1	0.601465	0.236869
Megf8	-0.426796	0.236869
Kctd2	-0.457259	0.236869
Scaper	-0.474641	0.236869
Atoh8	0.540142	0.236869
Slc25a48	0.582085	0.235405
1700123O20Rik	0.524193	0.235046
Lonp1	0.425563	0.234668
Rhbdd2	-0.443075	0.234668
Mitd1	0.481321	0.234668
Dusp1	0.626726	0.234668
Pde6d	0.629557	0.234668
Commd1	0.622611	0.234318
Gpr180	0.631146	0.234211
Rplp1-ps1	0.622343	0.234211
Pik3r2	-0.403232	0.232831
Snhg9	-0.450931	0.231878
Leprel1	-0.586646	0.230776
Uqcrfs1	0.533089	0.23071
Ssbp4	-0.442123	0.23071
Specc1	-0.365704	0.23071
Pan2	0.481734	0.23071
Marveld1	-0.421	0.23071
Atg3	0.519473	0.23071
Homer3	-0.435288	0.23071
Lss	0.555954	0.23071
Fam69b	-0.437749	0.23071
Cops3	0.493032	0.23071
2310003H01Rik	-0.477187	0.23071
Csrnp1	0.53124	0.23071
Fbln1	-0.605689	0.230658
Rbmxl1	0.618421	0.230274
Rsbn1	0.506131	0.228442
Fancf	-0.522324	0.228442
Sccpdh	-0.383211	0.228442
Aftph	0.468747	0.228092
Col27a1	-0.519516	0.227046
Gmnn	0.590018	0.225899
Peli2	0.621716	0.225899
Gtf2h2	0.5528	0.225653
Tmem43	0.462112	0.225525
Notch4	0.609474	0.225525
Lgalsl	0.467376	0.223841
Trp53bp1	-0.44653	0.223841
Pmf1	-0.477443	0.223841
Gemin6	0.610234	0.223657
Gm11585	-0.482657	0.223657
Rfc2	-0.413868	0.223657
Sardh	-0.513339	0.223657
H2-T22	0.596401	0.222971
Xkr5	-0.544673	0.222928
Mpc1	-0.616637	0.222928
Fam103a1	0.621139	0.222928
Zfp954	0.506764	0.222928
Tns3	0.45673	0.222928
Sat1	0.618634	0.222928
Gstcd	0.589769	0.222928
Spata2	0.564573	0.222928
Rassf4	0.472475	0.222928
Gm10701	0.555311	0.222928
Map1a	-0.473166	0.222928
Pfkfb3	0.597074	0.222928
Mvb12a	-0.413144	0.222928
Cntrob	-0.527423	0.222928
Neu1	0.48215	0.222928
Fam188b	-0.603867	0.222928
Trp53cor1	-0.593215	0.222928
Ctbp2	0.375074	0.222928
Kitl	0.394065	0.222928
Map4k1	-0.554719	0.222928
Acaa1a	-0.456059	0.222928
Gatm	0.496674	0.222928
E2f4	0.60231	0.222928
Nmb	-0.565675	0.222928
Usp3	-0.42837	0.222928
Qk	0.441626	0.222928
Eif3j1	0.448494	0.222928
Cdkn3	0.377442	0.222928
Ap5z1	-0.462033	0.222928
Dstyk	-0.469262	0.222928
2310058D17Rik	-0.596645	0.222928
Gm5391	-0.612703	0.222928
Hspbp1	-0.468102	0.222928
Aldh1l1	-0.454003	0.222928
Esyt2	0.515592	0.222636
Cers6	0.553026	0.221886
Ccdc181	-0.48246	0.221886
Snx24	0.510811	0.221886
Fam162a	0.439149	0.221165
Dkk3	-0.456367	0.221165
Hid1	-0.441081	0.221165
Rad52	-0.594336	0.221165
Rab10	0.326899	0.219473
Aco1	0.579238	0.218508
Kctd20	0.419392	0.218508
Lgals3bp	-0.459778	0.218392
C730034F03Rik	0.606346	0.218392
Ttc3	-0.35184	0.218392
Trmt10c	0.611163	0.218392
Rab1	0.462588	0.218058
U2af1l4	-0.394539	0.217606
Gpr123	-0.540969	0.216664
Upp1	-0.426606	0.216664
Zfp618	-0.508651	0.216664
Pih1d1	-0.378083	0.216664
Plekha5	-0.547895	0.216664
Zfp799	-0.604612	0.216664
Gm14057	0.534413	0.216664
Slc35a2	0.554702	0.216664
Kctd11	-0.381864	0.216664
Coprs	-0.444707	0.216664
Tmed7	0.425171	0.216664
Iqgap2	0.526123	0.216664
Gm26785	0.585106	0.216664
Zdhhc6	0.484668	0.216664
Smyd3	-0.487379	0.216664
Postn	0.590144	0.216664
Stradb	0.523795	0.216664
Nr1d2	-0.420743	0.215694
Efcab4a	-0.610834	0.215694
Dvl2	-0.385524	0.215694
C1rl	-0.595123	0.215694
Cnp	-0.497749	0.215099
Tspan31	0.569059	0.215099
Zmym3	0.474394	0.215099
Tm9sf3	0.475629	0.215099
Ssx2ip	-0.499445	0.21416
Gpr39	-0.569136	0.21416
Gm25635	0.465943	0.21416
Orai1	-0.431405	0.21416
Ints7	-0.421914	0.21416
Cltb	0.357017	0.21416
Glce	0.578594	0.21416
Bax	-0.567529	0.21416
Tmem87a	0.607921	0.21416
Slc30a5	0.605532	0.21416
Scaf1	-0.476142	0.21416
Pradc1	0.409038	0.21416
Mvk	0.345707	0.21416
Cyp20a1	0.592323	0.21416
Slc22a15	0.591085	0.211277
Apod	0.544825	0.21087
Gaa	-0.414204	0.210773
Atp6v1g1	0.516246	0.210107
P4hb	0.42354	0.209464
Ganc	0.534891	0.209464
Limd1	0.371694	0.208863
Zfand3	0.371678	0.207973
Kti12	0.594606	0.207621
Mrpl39	0.593151	0.207621
Tmco4	-0.558337	0.207583
Arhgap6	-0.369365	0.207583
Sdhaf2	0.531455	0.206838
Bag2	0.60399	0.206498
Mmp17	0.603464	0.206498
Serpine2	-0.433634	0.206439
Meis2	0.394994	0.206439
Kcnn4	-0.39046	0.206222
Rhbdd3	-0.465997	0.206222
Cgnl1	-0.406116	0.206222
Mrpl9	0.585279	0.206222
Epn2	0.35075	0.205793
Xpo5	-0.462365	0.202998
Smim4	0.463671	0.202759
Phf7	-0.493076	0.202759
Btbd1	0.566133	0.202654
Atl2	0.577382	0.202471
Fgfr1	0.380727	0.202324
Pttg1ip	0.379721	0.201753
Pbx1	-0.38319	0.201753
Pitpnc1	-0.520423	0.201753
Llgl1	0.593581	0.201245
Hcn1	0.495183	0.20069
Zfp746	0.583273	0.199753
Mmp16	-0.524885	0.199753
Igbp1	0.543925	0.199546
Vasn	0.546122	0.199546
Thbs1	-0.429769	0.199546
2310022B05Rik	0.445243	0.199546
Urb1	0.598312	0.199546
Mkl2	-0.418371	0.199546
Gng11	0.318154	0.199546
Tle3	0.413615	0.199546
Klhdc2	-0.350803	0.199546
Pop4	0.370513	0.199546
Gpr176	0.551873	0.199546
Elovl5	0.516848	0.199546
Mustn1	-0.597465	0.199546
Rab36	-0.578015	0.199546
Plekhf2	0.491382	0.199546
Timm50	-0.372485	0.199546
Cd302	-0.59653	0.199546
Lrtm1	0.484571	0.199546
Foxo3	0.354435	0.199546
Prss23	0.383762	0.198688
Nr6a1	0.588066	0.198536
Pcdha2	-0.532908	0.198536
Tppp3	-0.567326	0.198432
Gpt2	-0.470718	0.198369
Lrba	-0.581286	0.198293
Arhgap32	-0.477448	0.198267
Cyb5	0.474211	0.198267
Polr2f	0.355834	0.198267
Avpi1	-0.37293	0.197916
Hip1	-0.404132	0.197527
Secisbp2l	-0.382328	0.197527
Sall2	-0.538014	0.197073
Zfp759	-0.474461	0.196914
Nr4a2	-0.510324	0.196762
Prmt1	-0.444056	0.196762
Cd164	0.431847	0.196762
Pvrl3	0.364095	0.196762
Ptprk	0.375173	0.196193
Cap1	0.460677	0.195472
Mrrf	0.43897	0.195472
Znhit2	-0.388269	0.195472
Sdpr	0.306825	0.194374
Vimp	0.351301	0.193841
AV039307	0.332487	0.193277
Plb1	0.331653	0.191702
Igfbp7	0.569149	0.191702
Ftsj2	-0.497611	0.191702
Slc35c1	0.589867	0.191702
Fuca1	-0.445045	0.190684
Slc35e3	0.527523	0.190684
Casc4	-0.420723	0.19049
Ebna1bp2	0.536015	0.19049
Atg2a	-0.457064	0.190114
Leng9	-0.589088	0.190114
Hist2h4	0.45231	0.190114
Ormdl2	0.470201	0.189002
Tmem69	0.50024	0.187808
Hax1	0.561981	0.187808
Lap3	0.356421	0.186825
Foxn3	0.446312	0.186825
St6galnac6	-0.466944	0.186825
Kdm2a	-0.401454	0.186825
Dact3	-0.491021	0.186825
Dlgap1	-0.539391	0.18681
Prokr2	-0.519453	0.18681
Slc12a6	0.587136	0.186679
Vps26a	0.433738	0.185703
Prmt2	-0.444623	0.185703
1810037I17Rik	0.555148	0.185703
Eif4e3	0.404507	0.185703
Tgfbr3	0.560398	0.185703
Nqo2	-0.355563	0.185703
Pou6f1	-0.584594	0.185703
Taf1b	0.568029	0.185703
Ak4	0.474491	0.185703
Gpr97	0.382598	0.185703
Itga8	0.399496	0.185703
Spry1	0.585671	0.185703
Adcy6	0.574389	0.185703
Cxxc5	-0.362077	0.184753
Armcx6	-0.580903	0.183616
C1ra	-0.548013	0.183616
Baz2a	-0.33895	0.18346
Aak1	-0.444112	0.18275
Dclk2	-0.531263	0.18275
Rpl28-ps1	-0.478143	0.18275
Spcs1	0.522079	0.18275
Srebf1	0.575431	0.18275
Fetub	-0.581978	0.18275
Sigirr	-0.396093	0.18275
Tjap1	0.517064	0.18275
Brwd3	-0.51527	0.18275
Plcd1	0.56709	0.18275
Psme2b	-0.449948	0.18275
Trappc10	0.413857	0.18275
Chp1	0.342534	0.18275
Galk1	-0.398152	0.18275
Slc33a1	0.578632	0.18275
Prkx	0.567149	0.18275
Shroom1	0.581554	0.182607
Slc25a10	-0.363784	0.182607
Scn1b	-0.476027	0.182607
Nedd4l	-0.359059	0.182607
Hmgb3	0.450787	0.182521
Myo1h	0.573598	0.182521
Prep	0.385898	0.181935
Neurl2	-0.516265	0.181935
Sirt2	0.463343	0.181613
Pycrl	-0.402206	0.181613
Pter	0.514852	0.181613
D630045J12Rik	-0.481652	0.181613
Peg12	0.571296	0.181613
Gm24289	-0.579959	0.181613
Cav1	0.457515	0.181613
Sec62	0.400305	0.181613
Tada1	-0.377025	0.181613
Scrn3	0.578629	0.181613
Catsper2	0.489981	0.181613
Snip1	0.562863	0.181613
Srsf1	0.482907	0.181613
Plagl1	-0.485256	0.181613
Adar	-0.431447	0.181613
Etl4	-0.446604	0.181613
Bdnf	-0.363103	0.181481
Rnf181	0.540304	0.181481
H19	-0.4284	0.181026
D330041H03Rik	0.467021	0.181026
Tet1	-0.435715	0.181026
Supt3	-0.415597	0.180063
H2-M9	0.318156	0.180063
Txn1	0.507992	0.178932
B930036N10Rik	0.575009	0.178932
Gm11458	-0.563584	0.178932
Snx30	0.385289	0.178427
Efna4	-0.514689	0.175923
Rsl24d1	0.527548	0.175923
Pdk1	0.343469	0.175923
Snord89	-0.550011	0.175923
Gas1	-0.419716	0.175923
Tuba1a	0.391113	0.175729
Arl6ip6	-0.476372	0.175729
Epg5	0.51385	0.175729
Sec24a	0.461583	0.175729
Polr1d	0.477374	0.175729
Havcr2	0.573923	0.175729
Bcar3	0.559721	0.175729
Fam211b	-0.562714	0.175729
Tapt1	0.53378	0.175544
Sap30l	-0.417619	0.175544
Fzr1	-0.39553	0.175544
Hsd17b10	-0.31779	0.175544
Rin2	-0.487542	0.175544
Nadsyn1	-0.565485	0.175544
Ahnak	0.329003	0.1753
Col4a2	0.289328	0.174837
Fbxo31	-0.393496	0.17422
Selt	0.385283	0.17422
Bbs1	-0.557983	0.172771
Rpl4	0.536267	0.172771
Eif3e	0.464654	0.172653
Zfp580	-0.435874	0.172653
Ralgds	-0.506615	0.172653
Gpr137	-0.456919	0.172653
Dirc2	0.472613	0.171804
Reep4	0.488646	0.171804
Itih2	0.414403	0.171804
Bcap29	0.447668	0.171804
Tpp1	0.482589	0.171804
Rnf146	0.492903	0.171804
Bhlhe40	0.486093	0.171804
Zfp36	0.521316	0.171804
Tnrc6a	0.325567	0.171804
Spns3	-0.547481	0.171804
Gm5532	0.310792	0.171412
Gm22711	-0.506932	0.171412
Uchl3	0.565181	0.170632
Mtbp	-0.525384	0.16989
Bcl7b	0.484832	0.169774
Psme4	0.443594	0.169774
Nkain1	0.520046	0.169774
Pmepa1	-0.365133	0.16958
Pctp	0.565786	0.169187
Dos	-0.514547	0.169187
Rpl21-ps14	-0.491084	0.169187
Tmem50b	0.405773	0.169187
Dnph1	-0.415313	0.169187
Camk2a	-0.445626	0.169187
Gata6	0.539041	0.169187
Lrrc57	0.514442	0.169187
Tmem179	-0.397712	0.169187
Cdk9	0.560939	0.169187
Ywhae	0.410417	0.169187
Stx2	0.316102	0.169187
Mtarc2	0.397959	0.169187
Usmg5	0.493348	0.169187
Svip	-0.518135	0.169187
Fbxo10	0.518604	0.169187
2310067B10Rik	-0.519276	0.169187
Pex11b	0.413407	0.169187
Hibadh	0.562961	0.16911
Top2b	0.345901	0.168924
Nav1	-0.55922	0.16859
Zfp768	-0.416375	0.16859
Ighmbp2	-0.436792	0.16859
Lpxn	0.545157	0.16859
Taf8	0.564777	0.16859
Kctd17	0.49545	0.16859
Vmp1	0.448773	0.16859
Pafah1b3	-0.358934	0.16859
Gtf2ird2	-0.518086	0.16859
Timm17a	0.320996	0.168331
Cxcl14	-0.551443	0.168189
Psmd8	0.402563	0.168189
Tmem123	0.415524	0.168189
Fez2	0.430727	0.16718
B230118H07Rik	-0.373907	0.16679
Tmeff1	0.551239	0.166788
Fam13a	0.37495	0.166788
Btg1	-0.451306	0.166788
Gm11945	-0.409937	0.166788
Gbp7	-0.470071	0.166788
Pnck	-0.529348	0.166788
2700038G22Rik	0.54643	0.16658
Pik3cd	0.485175	0.16658
Oma1	-0.380135	0.16658
Tmem9b	0.449582	0.16605
Dlx2	0.512076	0.16605
Csmd3	-0.528313	0.165985
Wdr90	0.562304	0.165985
Clip2	-0.448488	0.165985
Cmc2	-0.37414	0.164156
E2f6	0.549194	0.163308
Mfsd12	-0.474909	0.163308
Cby1	-0.44272	0.163068
Eme2	-0.555739	0.16286
Sapcd1	-0.560662	0.16286
Slc25a39	-0.365894	0.162452
Llph	0.399825	0.160264
Emb	0.465534	0.160264
Cs	0.497262	0.160264
Mob3c	0.530561	0.160264
Man1a	0.558449	0.160264
Kctd10	0.293717	0.160264
Dpy19l1	0.423507	0.160264
Nnmt	0.378988	0.160264
Slc36a1	0.55122	0.160264
Aars2	-0.500241	0.160264
Slc25a5	0.521661	0.160264
Nanos1	-0.442544	0.160264
Carns1	-0.554725	0.160264
Per3	-0.525884	0.160264
Lmna	-0.430447	0.160264
Oplah	-0.557373	0.160264
Acap1	-0.484571	0.160264
5031414D18Rik	0.53938	0.160224
Smim1	0.528023	0.159987
Rnf166	-0.434664	0.159987
Glyr1	0.472533	0.159387
Gas5	0.294091	0.159387
E4f1	0.534988	0.159387
Fam129b	-0.305365	0.159387
Col8a1	-0.373856	0.159387
Hspa14	0.421935	0.159387
Sigmar1	0.368788	0.159387
Hyi	-0.466371	0.159387
Pdlim7	-0.369226	0.159387
Acsbg1	-0.437439	0.159387
Upk3bl	0.326348	0
Bdh1	0.55502	0.159387
Sft2d2	-0.407518	0.159387
BC106179	0.373752	0.159387
Rbm15	0.499071	0.159387
Ptprg	0.417736	0.159387
Aebp1	-0.36784	0.159387
Fam160a1	0.476325	0.159387
Stx6	-0.486437	0.159387
Tmppe	-0.397113	0.159387
Hspa1b	0.551688	0.159387
Bcr	-0.347195	0.159387
C1ql1	-0.551761	0.159387
Isoc1	-0.35196	0.159387
Dusp2	0.549655	0.159387
Taf1a	0.548715	0.159387
Gm4890	0.29602	0
Rpl15	0.486679	0.159387
Ang	0.553183	0.159387
Txnl4b	-0.517292	0.159387
Gm16515	0.462914	0.159387
Rsph9	0.402874	0.159387
Agt	0.550125	0.159387
Snora69	-0.382221	0.159387
Afp	-0.547173	0.159387
Dclk1	0.356106	0.159387
mt-Cytb	0.459741	0.159387
Gm9774	-0.438603	0.159387
Uap1l1	-0.385161	0.159387
Gtf2h3	0.507236	0.159387
Zfhx3	-0.368062	0.159387
Aes	-0.330727	0.159387
C330027C09Rik	0.316114	0.159387
Tspo	-0.318828	0.159387
Acads	-0.446745	0.159387
Prrc1	0.412666	0.159387
Hadhb	0.543443	0.159387
Gm9828	-0.543324	0.159387
Gnb1l	-0.449485	0.159387
Tpm4	0.382619	0.158842
Cdk12	-0.392404	0.158842
Klhl9	0.509976	0.158797
Wdr44	0.518818	0.158206
5730446D14Rik	0.293661	0
Hps1	-0.407858	0.157999
7530420F21Rik	-0.550635	0.157046
Gna12	0.482772	0.156474
Gtpbp6	-0.455076	0.156418
Ggt1	-0.379024	0.155818
Lrrc73	-0.495341	0.155818
Nxn	-0.336046	0.15551
Mvd	-0.420452	0.154836
Uaca	-0.293106	0.154836
Tnks1bp1	-0.426378	0.154836
Ifit1	-0.46864	0.154836
Mboat7	-0.376919	0.154836
Steap1	0.369908	0.154836
Polrmt	-0.401614	0.154836
Rnase4	0.384633	0.154836
Gm17084	0.291079	0
Dolpp1	0.548496	0.154836
Snx25	0.531387	0.154836
Ccdc61	-0.422141	0.154836
Daam2	0.38571	0.154836
9530026P05Rik	0.347988	0.154836
Acer3	0.526729	0.154836
Sox12	-0.476352	0.154836
Ccnh	0.490206	0.154836
Wdr6	-0.341908	0.154836
Fam189b	0.377493	0.154836
Erich1	-0.393318	0.154836
Cstf2t	0.544104	0.152245
Myadm	0.452336	0.152245
B4galt7	-0.364061	0.152245
Tgfb1	-0.473656	0.152245
Fam126a	-0.311902	0.152148
Suv39h2	0.409378	0.152148
Slk	-0.298206	0.152148
Pde4d	-0.541821	0.152148
Plod2	0.305002	0.152148
Trip10	0.537923	0.151414
Apopt1	-0.447644	0.151414
Sntg1	0.542179	0.15139
Lbp	0.348994	0.151158
Tmsb10	0.500338	0.150762
Acvr1	0.539989	0.150762
Ldhb	-0.536349	0.150762
Sele	-0.41384	0.150762
Gm9816	-0.447002	0.150762
Neurl1b	0.462585	0.150762
Septin2	0.381044	0.150762
2610001J05Rik	0.453412	0.150762
Higd1a	0.295938	0.150762
Cacna1a	0.494531	0.150236
Rpl13a-ps1	-0.501589	0.150236
Pdia6	0.444558	0.150236
Exoc1	0.37059	0.150236
Smg7	-0.412175	0.150236
Mcur1	-0.33975	0.150236
Samd5	-0.538653	0.150236
Nup93	0.499115	0.150236
Gm12184	-0.32945	0.150236
Trim62	-0.491518	0.150236
Calhm2	0.468561	0.150236
Gm11826	-0.538251	0.150236
Rnaseh2b	0.432503	0.150236
Gm10638	0.33038	0.150236
2300009A05Rik	-0.362607	0.150236
Gm4149	-0.471576	0.150236
Ier5l	-0.420819	0.149537
Evc	-0.440359	0.149537
Apba3	0.378669	0.149537
Hmha1	-0.423793	0.149537
Smarca2	-0.350232	0.149537
Npr1	0.41192	0.149537
Gm10269	-0.483304	0.149537
Arl2	-0.432042	0.149537
Dnajc14	0.493514	0.149537
9030617O03Rik	-0.358802	0.149537
Gm26132	-0.534274	0.149537
RP23-103I12.13	0.436592	0.149537
Cntnap4	-0.530036	0.149537
Tnrc18	-0.367834	0.149537
Zfp467	-0.532554	0.149537
1810058I24Rik	-0.31913	0.149537
Hdac9	-0.526458	0.149537
Ift122	-0.49943	0.149537
Hecw2	-0.49455	0.149537
Prdx3	0.532775	0.149537
Memo1	0.539165	0.149537
Ubr4	-0.379774	0.149537
2010204K13Rik	-0.394564	0.149537
Gnl3	0.384693	0.149537
Alkbh7	-0.405543	0.149537
Gnl1	-0.356057	0.149537
Qtrt1	0.485597	0.149537
Ift81	-0.436268	0.149537
Ankrd44	0.525296	0.149537
Plvap	0.281707	0
Supt4a	0.495471	0.149537
Hcn2	-0.531653	0.149537
Rps24	0.459762	0.149537
Abhd16a	0.485995	0.149537
Mul1	-0.40463	0.149537
Gba	-0.370055	0.149537
Sh3gl1	0.517448	0.149537
Afap1	-0.3501	0.149537
Tsc22d1	-0.290428	0.149537
Gss	-0.416331	0.149537
Mical1	-0.400208	0.149537
Npm3	0.375187	0.149537
Sptlc2	0.395329	0.149537
Rin1	-0.339528	0.149537
Nr2f2	-0.329278	0.149537
4930526A20Rik	-0.455444	0.149537
Chmp6	-0.315655	0.149537
Kdelr2	0.480484	0.149537
Gm4951	-0.516258	0.149537
Socs2	0.385319	0.149537
Gm3699	0.492594	0.149537
Rbpms2	-0.290918	0.149537
B020018G12Rik	-0.356533	0.149537
Mettl7a1	0.495326	0.149537
Ptp4a3	-0.397853	0.149537
Oas1b	0.495607	0.149537
Nacc2	-0.337964	0.149537
Sike1	0.504322	0.149537
Gpr153	-0.521032	0.149537
Tmem55b	-0.379796	0.149537
Trub2	-0.42329	0.149537
B3galnt2	0.531584	0.149537
Slc39a8	0.326446	0.149537
Xpo7	-0.388942	0.149537
D930030I03Rik	0.438752	0.149537
Shmt2	-0.280335	0.149537
Dnajb6	-0.310674	0.149485
Scand1	-0.447466	0.149485
1190002N15Rik	0.392963	0.149224
Cebpa	0.534654	0.149224
Ust	0.510104	0.149224
Zfp609	-0.457357	0.149224
Mgat2	0.491344	0.149224
Camsap2	-0.366593	0.149224
Plcd3	0.533338	0.149224
Foxc2	0.504158	0.149058
Pisd-ps1	0.530147	0.149058
Tssk6	-0.488786	0.149058
Hnrnpll	0.331155	0.149058
Nelfe	-0.354066	0.149058
Erlec1	-0.409429	0.148338
Fbxo5	0.417989	0.146327
Ict1	-0.36175	0.146006
Slc12a7	0.503802	0.145744
Gdf15	-0.486828	0.145697
1810026J23Rik	0.457614	0.14549
Uqcr10	-0.311439	0.14549
Tfe3	-0.320509	0.14549
Tnfrsf26	-0.530879	0.145306
Clic4	0.395395	0.145306
Gga3	-0.384518	0.145294
Sfxn3	-0.306824	0.145294
Exosc4	-0.417423	0.145294
Abcb10	0.49757	0.145125
Irx2	0.417209	0.145125
Eif3m	0.487401	0.145125
Rnf123	-0.438343	0.145125
Rnase10	-0.526424	0.144895
Spa17	-0.524278	0.144518
Tbc1d22a	-0.377621	0.143659
Zdhhc2	0.394888	0.143273
Pkp3	0.467212	0.143273
Adcy3	-0.495053	0.143273
Parn	0.506789	0.143273
Dcxr	-0.469255	0.143273
Dag1	0.440737	0.143273
1700056E22Rik	-0.490929	0.143273
Tldc1	-0.405189	0.143273
Ghdc	0.420134	0.143273
Adamtsl3	-0.52854	0.143273
Plaur	-0.382215	0.143246
Trmt2b	-0.407737	0.143009
Supv3l1	0.364335	0.143009
Zfp389	-0.356159	0.143009
Kcnd1	-0.394942	0.143009
Atp5f1	0.386761	0.141338
4632404H12Rik	-0.37808	0.14131
Nsmce1	-0.341272	0.141094
Cd320	-0.432707	0.141094
D4Wsu53e	0.470012	0.141094
Slc46a1	-0.520938	0.141094
Gm13091	0.299399	0
Mnat1	0.390669	0.140778
Gltp	0.376843	0.140778
Sdccag3	0.472813	0.140654
Mccc1	0.513312	0.140654
Ppip5k2	-0.322238	0.140654
Tmem181a	0.505215	0.140654
Ilf3	-0.354534	0.140654
Phf11b	-0.50318	0.140654
Gm16286	0.487423	0.140654
1500012F01Rik	0.390045	0.140654
Mt4	0.270775	0
4833417C18Rik	-0.398092	0.140654
Ptpn18	-0.406436	0.140654
Bcl2	-0.366181	0.140654
Clmp	-0.306385	0.140452
C920006O11Rik	0.346199	0.140452
Gm20939	0.504875	0.140452
Dck	0.477016	0.140452
Gm10657	-0.399956	0.140452
Rsu1	0.351046	0.140452
Dbt	0.391033	0.140452
Tpst1	0.50145	0.140452
Kcnmb1	0.524733	0.140452
Cyp2s1	0.297722	0
Zdhhc18	-0.353352	0.140452
Cul3	0.371987	0.140452
Tm7sf3	0.498878	0.140452
Hs2st1	0.335899	0.140452
Ngdn	0.437474	0.140452
Tsacc	-0.518888	0.140452
Rnf213	-0.447911	0.140452
Psmb6	-0.344089	0.140452
Grtp1	-0.480422	0.140452
Fignl1	0.523754	0.140452
Metrn	-0.403996	0.140452
Trf	-0.408988	0.140452
Cox5a	0.346267	0.140452
AA467197	-0.348421	0.140452
Pon2	0.36655	0.140452
Tbpl1	0.441076	0.140452
Igsf8	-0.36683	0.140452
Slc25a23	0.445113	0.140452
Hars2	-0.344736	0.140452
A430005L14Rik	0.51085	0.140452
Tpp2	0.337686	0.140452
D330045A20Rik	0.374369	0.140452
Gm9726	-0.521371	0.140452
Hsd3b7	-0.404057	0.140452
Zfpm2	0.474065	0.140452
Mad2l1bp	0.400013	0.140452
Unc119b	0.508854	0.140452
Dcun1d4	0.483154	0.140452
Haghl	-0.468161	0.140452
Snapin	0.343484	0.140452
Ggact	-0.343299	0.140452
Arl10	-0.512248	0.140452
Fam195b	-0.332684	0.140452
Plekho1	0.370327	0.140452
Cpt1c	-0.385305	0.140452
Psma1	0.378709	0.140452
Gm15706	-0.433829	0.140452
Gm22579	0.471709	0.140452
Helq	-0.519524	0.139921
Efr3a	0.343804	0.139239
Impa2	-0.402375	0.139175
Emc10	-0.369802	0.139175
4930522L14Rik	0.433028	0.138984
Ifi27l2a	-0.407785	0.13873
n-R5s151	-0.517948	0.13873
Spsb3	0.451562	0.13873
Mlph	-0.448838	0.138692
Coq7	-0.31649	0.13857
Galnt7	-0.310867	0.13857
Slc2a1	0.405165	0.13857
Sec31a	0.306255	0.13857
Srcap	-0.354022	0.13857
BC022687	-0.443197	0.13857
Mapre3	-0.479015	0.13857
Slpi	-0.502534	0.13857
2010110K18Rik	-0.501912	0.13857
Psmc5	-0.408909	0.13857
Adrbk1	-0.30836	0.13857
Ints9	0.4623	0.13857
Saal1	-0.359261	0.13857
Zfp444	-0.418564	0.137985
Rraga	0.482784	0.137638
Il15ra	-0.432862	0.136251
Tm9sf2	0.498727	0.135843
Slc10a7	0.495017	0.135843
Mdga1	-0.438163	0.135843
Kdm3a	0.502685	0.135843
Dync1li1	0.406864	0.135843
Slc9a8	-0.404558	0.135843
Tbx15	0.381667	0.135843
Ndst1	0.331888	0.135843
Mtmr6	0.41589	0.135843
Zfp451	-0.308428	0.135843
AW549877	0.48806	0.135843
AI837181	-0.359324	0.135843
1700007K13Rik	-0.434315	0.135843
Mapk1	0.404773	0.135843
Prosc	0.45567	0.135843
Commd10	0.440374	0.135843
Sf1	0.402442	0.135843
Wdhd1	0.401458	0.135788
Micall2	-0.385138	0.135423
Glud1	0.446458	0.135385
Tec	-0.422564	0.135385
Sdcbp	0.420391	0.134901
2700033N17Rik	-0.515904	0.134886
Airn	0.515855	0.134849
Kifap3	0.364678	0.134661
Kdelc1	0.501803	0.134661
Tsku	0.457689	0.134514
Jagn1	0.440745	0.131548
Klhdc1	-0.504275	0.131548
Rhot1	0.442688	0.131343
Gm13340	-0.388046	0.131343
Atp1a1	0.379571	0.131343
Melk	0.40935	0.131343
Tfrc	0.390279	0.131343
Rasl10a	-0.339355	0.131343
Gm14279	-0.426822	0.131343
2410006H16Rik	0.333941	0.131343
Strc	-0.505285	0.131343
Smox	-0.43321	0.131343
Tmem209	0.504063	0.131343
Zbtb48	-0.510487	0.131343
Arhgap39	-0.481514	0.130692
Snord49b	-0.509766	0.130595
Slc2a9	-0.456222	0.130593
Gm13421	-0.462795	0.130593
Mettl3	0.471126	0.130593
Thap11	0.489635	0.130593
Rnf103	0.485063	0.130593
Ppm1m	0.441334	0.130593
Gm6644	-0.440222	0.130593
Plaa	0.377572	0.130593
RP23-45G16.5	0.40669	0.130593
Map3k2	-0.356265	0.130473
Gltscr1l	-0.427656	0.130195
Dse	0.470686	0.130074
Ablim3	0.257117	0
Spire1	0.421419	0.129855
Ppp5c	0.360292	0.129435
Tnpo1	0.382067	0.129435
Bin3	0.50163	0.129435
Cmtr2	0.510393	0.12933
Gm22	-0.366643	0.12933
Zc3hc1	-0.365328	0.12933
Rab28	0.506993	0.12933
Arhgef7	-0.356818	0.12933
Otud4	-0.338782	0.12933
C1ql3	0.510143	0.129159
Ddr1	0.374072	0.128935
Dnajc4	-0.386754	0.128935
Wwp2	-0.365153	0.128451
E2f1	-0.30091	0.127398
Olfm1	-0.358966	0.127262
Ggct	-0.455466	0.127152
Elac1	-0.492468	0.127048
Tmem201	-0.359951	0.127048
Zer1	-0.39226	0.127048
Asap3	-0.49251	0.127048
Chd3	-0.290831	0.127048
Cdc26	0.501893	0.12661
Grn	-0.413783	0.126447
Casp3	-0.466402	0.126447
Gm2115	-0.359267	0.126447
Vldlr	-0.369365	0.126212
Abr	0.471668	0.125803
Slc9a6	0.398099	0.125803
Gm10051	-0.419078	0.125735
Adamts7	-0.503249	0.125474
Rims2	-0.503746	0.125474
Surf2	0.4292	0.125474
Arhgef39	-0.467642	0.125474
Nbr1	0.411497	0.125474
Itgb3bp	-0.403483	0.125474
Zfp654	0.496953	0.125474
Pir	-0.448145	0.125474
Eif2a	0.394945	0.125474
Lrrc8d	0.312922	0.125474
Pgrmc1	0.463515	0.125474
Zscan2	-0.331142	0.125474
Angpt2	0.496765	0.125474
Rreb1	-0.425222	0.125474
Tnc	-0.377757	0.125474
Nomo1	-0.3475	0.125372
2510039O18Rik	0.465837	0.125372
Aaas	-0.28333	0.125372
Slc38a10	0.331634	0.125372
Pitpnm1	-0.352994	0.125302
9330136K24Rik	0.404456	0.125142
Npas4	-0.405557	0.12514
Rpl34-ps1	0.500777	0.124753
Pqlc3	0.405908	0.124753
Gm20535	0.251075	0
Sox2	-0.39049	0.124753
Maml3	-0.363784	0.124753
Gm4540	-0.417398	0.123522
Gla	0.4296	0.123145
Tgfb2	0.375378	0.123037
Hist1h2bb	-0.410648	0.123037
Rragc	0.483621	0.123037
Pdlim1	0.273627	0.123037
Mta3	-0.314356	0.123037
Nfe2l2	-0.351735	0.123037
Nsun4	-0.377181	0.123037
Klhl15	0.462321	0.123037
Pusl1	0.351104	0.123037
Focad	0.499081	0.122643
Gm12715	-0.424269	0.122172
Paxip1	0.464338	0.122172
Dmp1	-0.327459	0.121642
Ldlrad4	0.412806	0.121642
Mfsd10	0.482316	0.1211
Tsen2	-0.419621	0.1211
Ackr3	0.500514	0.1211
Gipc1	-0.32967	0.1211
Samhd1	0.303478	0.120557
Gipc2	0.277383	0
Hist1h4d	-0.499499	0.120217
Aspa	-0.489083	0.120217
Tgfbr2	0.400415	0.120217
Rassf3	-0.399419	0.120217
Sf3b2	-0.282702	0.120217
2010111I01Rik	-0.345092	0.120217
Mlxip	0.438823	0.120217
Fasn	-0.294286	0.120217
Mapkapk5	0.438771	0.120217
Rap2b	0.280396	0.120217
Gm14062	0.247317	0
Pik3ip1	0.495553	0.120217
Insig1	-0.314941	0.120217
Schip1	0.476457	0.120175
Rps18	0.444446	0.120163
Lrrc49	-0.408615	0.119578
Capg	-0.3303	0.11887
Gtf2h4	0.429867	0.11887
Tead2	-0.367178	0.11887
Mxra7	-0.27215	0.11887
Por	0.273173	0.11887
Polr2e	-0.303929	0.11887
Sap18	0.445513	0.11887
Hnrnpf	0.480914	0.11887
Eif5a	0.378812	0.11887
Clcn6	0.405413	0.11887
Nudt17	0.492483	0.11887
Tnpo2	-0.365949	0.11887
Tmem229b	-0.342095	0.11887
Taf5l	0.477768	0.11887
Dnajc3	0.265317	0.11887
Anapc7	-0.354212	0.11887
Ppwd1	-0.41754	0.11887
Slc2a10	-0.495741	0.11887
40057	0.468505	0.11887
Apold1	-0.476753	0.11887
Kansl2	-0.488215	0.11887
Samd4b	0.379836	0.11887
Gm2058	-0.482439	0.11887
Ncf1	0.24448	0
Luzp1	0.274121	0.11887
Usb1	0.496907	0.11887
Timm17b	-0.312333	0.11887
Hmgn2	-0.38571	0.11887
Tcf7l1	-0.338668	0.11887
Ccdc124	-0.338811	0.11887
Slc25a4	0.322057	0.11887
Mcm4	0.445801	0.11887
Map3k4	-0.315145	0.11887
B4galt4	0.454413	0.11887
Dcakd	-0.330238	0.11887
Apool	0.39757	0.11887
Ndel1	0.445218	0.11887
AI846148	0.496372	0.11887
AI847159	-0.493916	0.11887
Rap2a	-0.294509	0.11887
Rspo2	-0.436727	0.11887
Ppie	0.422636	0.118701
Toe1	0.49539	0.118701
Capza2	0.379329	0.118299
Gm6787	-0.390107	0.118299
Acad12	-0.429842	0.118138
Dctpp1	-0.290394	0.118138
Acot9	0.282706	0.118138
Fastkd3	0.376688	0.118138
A4galt	-0.485865	0.118138
Aldh6a1	0.337026	0.118138
Atp6v1b2	0.464198	0.117271
Gm9843	-0.408837	0.117271
Pcyox1	0.357552	0.117271
Acpl2	-0.33796	0.117271
Mir1949	-0.460373	0.117271
Gas6	0.422193	0.116838
Gm23296	0.241601	0
Abcg2	0.325774	0.116658
Tomm40	0.353179	0.116658
Slc27a1	-0.408471	0.116658
C78339	0.280969	0.116658
Pxdc1	0.420534	0.116658
Tmem158	-0.346503	0.116658
Tm6sf2	-0.43313	0.116658
Lmbrd2	-0.376133	0.116658
Top2a	-0.284407	0.116658
Fmnl3	-0.311217	0.116658
Gm12059	0.357632	0.116658
Cramp1l	0.47074	0.116658
Ankzf1	-0.375312	0.116658
Wdr62	-0.42983	0.116658
Mboat1	0.394556	0.116658
S100a3	-0.417782	0.116658
Kcnh1	-0.316749	0.116658
Ptger4	-0.406043	0.116658
Trim28	-0.25294	0.116658
Ythdc2	0.492541	0.116658
Pdlim5	0.386086	0.116034
Dync1i1	-0.48654	0.115962
Scarna17	-0.478408	0.115478
Maml2	-0.372137	0.115478
Tbc1d14	0.481867	0.115478
Gm24357	-0.337119	0.115478
Zswim7	-0.368164	0.115478
Liph	0.299359	0.115478
Ttc13	-0.336807	0.115478
Gm10369	0.419141	0.115156
C1galt1c1	0.425486	0.115156
Rbms3	0.296454	0.115156
Rlim	0.328454	0.115156
Fam212b	-0.403917	0.115156
Ctbp1	0.432627	0.115156
Decr2	0.486843	0.115147
Ms4a4d	0.238697	0
Pde3b	-0.310427	0.115147
Rab22a	-0.318192	0.115147
Abca3	-0.472416	0.115147
Aim1	-0.469986	0.115147
Acvr1b	0.460687	0.115085
Top3a	-0.407904	0.114691
Pcdhb16	-0.487235	0.114582
Prr24	-0.369959	0.114582
Nucb1	-0.340864	0.114582
Cyba	-0.289049	0.114171
Akr1c14	-0.477498	0.113767
Hist1h2ab	-0.465517	0.113503
Mbtd1	-0.339348	0.113503
Cep44	-0.48865	0.113503
Aga	0.417404	0.113373
Rpl36al	0.277993	0.113206
2010012P19Rik	-0.419663	0.112995
Epb4.1l5	0.487871	0.112995
Tulp3	0.467067	0.112995
Ctsd	-0.3323	0.112995
Golim4	-0.273066	0.112494
Vapa	0.422258	0.112453
Sos1	-0.345997	0.112334
Gm12669	-0.379119	0.112311
Sptssa	0.484988	0.112311
Maml1	0.467604	0.112311
Sp140	-0.476945	0.112311
Crlf3	0.342849	0.112064
mt-Te	0.235728	0
Adamts10	-0.430571	0.112064
Itgb4	-0.461352	0.112064
Zfp346	0.398893	0.112064
Isl1	0.452256	0.112064
Casd1	-0.374795	0.112064
Tmem106c	-0.453052	0.112064
Ntmt1	-0.367042	0.111817
Mgat1	0.276763	0.111632
Ube2m	-0.35296	0.111014
Lman2l	-0.414009	0.111014
Clpb	-0.312951	0.111014
Fbxl6	0.486073	0.111014
Sod3	0.39797	0.111014
Tank	0.465292	0.111014
Max	0.38201	0.111014
Tpd52	0.388536	0.111014
Phldb2	0.321183	0.111014
Nrg2	0.262131	0
Gpcpd1	-0.457461	0.111014
Gm27029	-0.415402	0.111014
Rapgef3	-0.353686	0.111014
Pabpc4	0.312976	0.111014
Bag4	-0.324778	0.111014
Capn7	0.448475	0.110926
Snx27	-0.327609	0.110247
Ube2c	0.430105	0.110157
Orai3	-0.394046	0.110157
Rsl1d1	0.371051	0.110157
Gdpd5	-0.380503	0.109884
Gm6542	-0.354217	0.109884
Dcp1b	-0.455629	0.109884
Exoc5	0.277534	0.109884
Srfbp1	0.449189	0.109884
Wdr34	0.483394	0.109884
Sod1	-0.291899	0.109884
1600002H07Rik	0.438639	0.109884
Fam219b	-0.381177	0.109884
Cox10	-0.314646	0.109884
Shank2	-0.458248	0.109884
Lims1	0.41428	0.109884
Ubqln4	-0.30868	0.109884
Pola1	-0.347799	0.109884
Rab5c	-0.318751	0.109884
Gm23935	0.357158	0.109884
Stx11	0.468442	0.109884
G630016G05Rik	0.231613	0
Gm12153	0.231613	0
Ddx50	0.364209	0.109884
Gm25896	0.245673	0.109884
Hmgxb3	0.371545	0.109884
Etv3	-0.444061	0.109884
Arc	0.473577	0.109884
Ldlrad3	0.456006	0.109884
Mfsd2a	0.388013	0.109884
Nat9	-0.456745	0.109884
St6gal1	0.428696	0.109884
Gm23105	0.348288	0.109884
Msx3	-0.329948	0.109884
Ticam1	0.372155	0.109884
Rbm4b	-0.428867	0.109884
Nxph4	-0.480943	0.109884
Cdk6	-0.329616	0.109884
Ppp1r35	0.361558	0.109884
Rpl36-ps2	-0.377526	0.109884
Ext1	0.35701	0.109884
Sf3b5	0.442261	0.109884
Irf2bp1	-0.316385	0.109884
Ppib	0.296216	0.109884
Hap1	-0.358119	0.109884
Cebpg	0.374501	0.109884
Slc15a4	0.307085	0.109884
Gm11884	0.260182	0
Dock10	0.229992	0
Prim2	0.359773	0.109884
Map3k11	-0.31801	0.109884
Gm26427	-0.304199	0.109884
Soga3	-0.304011	0.109884
Btf3l4	0.478582	0.109884
A430105I19Rik	0.335003	0.109884
Dyrk2	-0.447327	0.109884
Tmem106a	-0.437387	0.109884
Aspg	-0.333278	0.109884
Ddx3x	0.253515	0.109884
Col6a2	0.316635	0.109884
Zhx2	-0.476793	0.109884
Fam21	0.349344	0.109884
Tsc2	-0.330057	0.109884
Pcsk7	0.464651	0.109884
Ap3s2	-0.332962	0.109884
Gm16201	0.228733	0
Limk1	0.300199	0.109884
Dusp7	0.363572	0.109884
Znrf1	0.388827	0.109884
Fam72a	0.38256	0.109884
Setdb2	-0.435719	0.109884
Gm4262	-0.478134	0.109884
Acaca	-0.302438	0.109884
Fgd6	0.400521	0.109884
Fam114a2	0.354601	0.109884
Dpy30	0.456248	0.109884
[truncated: 14,220 more rows]

## Sheet: GRKO GC-treated in vitro
Gene Name	log2FoldChange	log10pval
Abca1	0.561787	0.000179122
Insig1	0.539154	0.000179122
Gm5121	0.521718	0.000179122
Mvd	0.468206	0.000179122
BC034090	0.45931	0.000179122
Ephx2	0.438248	0.000179122
Slc25a1	0.424528	0.000179122
Bax	0.42145	0.000179122
Pigt	0.414175	0.000179122
Rpl13a-ps1	0.411004	0.000179122
Recql4	0.409734	0.000179122
Pgk1-rs7	0.407947	0.000179122
Bicd1	0.397437	0.000179122
Zbtb48	0.393937	0.000179122
Edil3	0.389796	0.000179122
Bbs1	0.38881	0.000179122
Bloc1s3	0.380895	0.000179122
Eef1a1	0.380015	0.000179122
Ccz1	0.379397	0.000179122
Gm16046	0.378273	0.000179122
Csad	0.377165	0.000179122
Ptpn2	0.376981	0.000179122
Gm5617	0.373627	0.000179122
Tapbp	0.372052	0.000179122
Hmha1	0.369972	0.000179122
Nsdhl	0.369869	0.000179122
Nat9	0.369864	0.000179122
Gm15487	0.369503	0.000179122
Flt4	0.368285	0.000179122
Gstm2	0.367785	0.000179122
Trim54	0.366266	0.000179122
Gm14427	0.364913	0.000179122
Ethe1	0.360888	0.000179122
Fads2	0.360767	0.000179122
Scd1	0.360634	0.000179122
Pmvk	0.359125	0.000179122
Gm12715	0.356819	0.000179122
Lingo2	0.355237	0.000179122
Lpcat3	0.354077	0.000179122
Gm5499	0.354076	0.000179122
Marf1	0.348727	0.000179122
Cebpb	0.348686	0.000179122
Rpl21-ps6	0.346643	0.000179122
Arsa	0.344868	0.000179122
Rnu3a	0.343556	0.000179122
Gm14279	0.342897	0.000179122
Ssx2ip	0.342529	0.000179122
Gm12669	0.341748	0.000179122
Pde8a	0.341567	0.000179122
Fbxl8	0.339482	0.000179122
Arl6ip6	0.337564	0.000179122
Rpl28-ps1	0.33274	0.000179122
Gabre	0.331857	0.000179122
Napb	0.331167	0.000179122
Arf5	0.330646	0.000179122
Epha2	0.328865	0.000179122
Zfp442	0.327797	0.000179122
Rpsa-ps10	0.327578	0.000179122
Lipg	0.327255	0.000179122
Tbc1d22b	0.327214	0.000179122
Stau2	0.327205	0.000179122
Tkt	0.324256	0.000179122
Zdhhc17	0.323979	0.000179122
Amigo1	0.323222	0.000179122
Gm4879	0.322255	0.000179122
Slc12a4	0.321466	0.000179122
9030407P20Rik	0.321349	0.000179122
Ibtk	0.3198	0.000179122
Exoc6b	0.318345	0.000179122
Atn1	0.316543	0.000179122
Snord89	0.316253	0.000179122
2700046G09Rik	0.315913	0.000179122
Map1lc3a	0.3153	0.000179122
Gm9755	0.315031	0.000179122
Snord49b	0.313948	0.000179122
mt-Tm	0.313359	0.000179122
Scly	0.312687	0.000179122
Cd99l2	0.312312	0.000179122
Hist1h4d	0.312299	0.000179122
Rassf7	0.311854	0.000179122
Gm14323	0.310832	0.000179122
Podnl1	0.310235	0.000179122
Gpr89	0.30989	0.000179122
Yif1b	0.309679	0.000179122
Rpph1	0.308722	0.000179122
Rpl31-ps13	0.308699	0.000179122
Wdr83	0.308607	0.000179122
Acsl3	0.307395	0.000179122
Gm9791	0.307137	0.000179122
Ppp2r5b	0.306842	0.000179122
Tnrc18	0.306591	0.000179122
Gm25663	0.306469	0.000179122
Mrps36-ps1	0.306329	0.000179122
Gm2788	0.306077	0.000179122
Rpl36-ps2	0.305331	0.000179122
Gm16589	0.3053	0.000179122
Nt5c2	0.305299	0.000179122
Gm9843	0.304854	0.000179122
Gm2962	0.303123	0.000179122
Ensa	0.30268	0.000179122
Gpr126	0.301981	0.000179122
Gm10169	0.301819	0.000179122
Slc44a2	0.300512	0.000179122
Zfp319	0.300381	0.000179122
Parp14	0.300123	0.000179122
Sfxn5	0.299616	0.000179122
Hmgcs1	0.299073	0.000179122
Zfp229	0.298315	0.000179122
Tnfrsf22	0.297814	0.000179122
Gm6136	0.296863	0.000179122
Camk2b	0.296616	0.000179122
Akap8l	0.295072	0.000179122
Coro6	0.294845	0.000179122
Zfp384	0.294832	0.000179122
Disp1	0.294819	0.000179122
Tle2	0.294189	0.000179122
Cped1	0.293982	0.000179122
Ap5b1	0.293685	0.000179122
Rps10-ps2	0.293616	0.000179122
Ntn4	0.290613	0.000179122
Nav1	0.290294	0.000179122
Pgam1-ps2	0.290037	0.000179122
Stom	0.289757	0.000179122
Smim8	0.289454	0.000179122
6430548M08Rik	0.289365	0.000179122
Armcx6	0.28871	0.000179122
Ehd2	0.288361	0.000179122
Gm5909	0.287529	0.000179122
Snrpf	0.287288	0.000179122
Eng	0.287135	0.000179122
Gm7334	0.286975	0.000179122
Pcyt2	0.286908	0.000179122
Rbm41	0.286468	0.000179122
A430046D13Rik	0.285547	0.000179122
Vipas39	0.283949	0.000179122
Cpped1	0.283908	0.000179122
Phf7	0.283851	0.000179122
Sall3	0.283648	0.000179122
Fosb	0.282562	0.000179122
Fcgrt	0.281376	0.000179122
Gm4149	0.28089	0.000179122
Snora31	0.280478	0.000179122
Bccip	0.279883	0.000179122
Spdl1	0.279783	0.000179122
Kctd9	0.278896	0.000179122
Acat2	0.278138	0.000179122
Plekhj1	0.278088	0.000179122
Trp53cor1	0.27781	0.000179122
Ndfip1	0.27714	0.000179122
Gfra2	0.276982	0.000179122
Gm26132	0.276801	0.000179122
Gm9840	0.276486	0.000179122
Slc16a3	0.276266	0.000179122
Proser2	0.275541	0.000179122
Ahi1	0.274507	0.000179122
Nbn	0.274293	0.000179122
Mlf1ip	0.274081	0.000179122
Lrrc16a	0.273724	0.000179122
Snph	0.273564	0.000179122
Rps13-ps1	0.27276	0.000179122
Sqle	0.272719	0.000179122
Usp12	0.272702	0.000179122
Gm340	0.272676	0.000179122
Gprasp1	0.271998	0.000179122
Gas2l3	0.271307	0.000179122
Paqr3	0.27122	0.000179122
Atp9a	0.270022	0.000179122
Zfp943	0.269775	0.000179122
Rab3b	0.268385	0.000179122
Gm10232	0.268095	0.000179122
Gm13961	0.267972	0.000179122
Rpl31-ps8	0.26786	0.000179122
Zfp462	0.26781	0.000179122
Mrpl4	0.267507	0.000179122
Crtc1	0.266586	0.000179122
Dclre1c	0.266433	0.000179122
Gata3	0.266121	0.000179122
Rpl10-ps3	0.265975	0.000179122
Asap3	0.265799	0.000179122
Arl2	0.265145	0.000179122
BC029214	0.264955	0.000179122
Tmc6	0.264579	0.000179122
Pitpnm2	0.264437	0.000179122
Clip2	0.264185	0.000179122
Sc4mol	0.263633	0.000179122
Adam15	0.26341	0.000179122
Irs2	0.263265	0.000179122
Aamdc	0.26317	0.000179122
Ulbp1	0.262276	0.000179122
Fam211a	0.261909	0.000179122
Nprl2	0.261714	0.000179122
Bbip1	0.261206	0.000179122
Cdkn2c	0.26117	0.000179122
Tmtc4	0.260416	0.000179122
Rprd1b	0.260261	0.000179122
Gm10051	0.260212	0.000179122
Gm13910	0.260204	0.000179122
Cyp51	0.260103	0.000179122
Dedd2	0.260063	0.000179122
Tusc1	0.259837	0.000179122
Tmem5	0.259757	0.000179122
Stambpl1	0.259661	0.000179122
Raly	0.259306	0.000179122
Xrcc4	0.259295	0.000179122
n-R5s151	0.258519	0.000179122
Atp6ap1	0.258407	0.000179122
Hs6st1	0.25832	0.000179122
Dusp23	0.258053	0.000179122
Gm26205	0.257868	0.000179122
Gys1	0.257751	0.000179122
Bak1	0.257747	0.000179122
Stub1	0.257745	0.000179122
Fars2	0.257734	0.000179122
Scaf1	0.257538	0.000179122
Pycr1	0.256582	0.000179122
Med18	0.256546	0.000179122
Dstyk	0.256391	0.000179122
Rny1	0.256131	0.000179122
Gm17092	0.255731	0.000179122
Ppp2r3a	0.255374	0.000179122
Csrp1	0.25533	0.000179122
Hpcal1	0.255222	0.000179122
Ttc26	0.255209	0.000179122
Senp5	0.254714	0.000179122
Tbcd	0.254589	0.000179122
Ifi35	0.254523	0.000179122
Gm9833	0.254347	0.000179122
Ifih1	0.254184	0.000179122
Trmt13	0.254172	0.000179122
Rpl26-ps4	0.253617	0.000179122
Vit	0.253402	0.000179122
Arhgap33	0.253385	0.000179122
Phex	0.253372	0.000179122
Erf	0.252309	0.000179122
Gm25133	0.252222	0.000179122
Sepw1	0.252074	0.000179122
Gm11945	0.251869	0.000179122
Dtx4	0.251834	0.000179122
Tmem63a	0.251524	0.000179122
Aunip	0.250878	0.000179122
Utp14b	0.250376	0.000179122
Gm9816	0.250327	0.000179122
Gm12355	0.250269	0.000179122
Cda	0.250098	0.000179122
Ssh1	0.250076	0.000179122
Brca1	0.249884	0.000179122
Lmo7	0.249805	0.000179122
Gm11223	0.249091	0.000179122
Slc4a4	0.249012	0.000179122
Gm6142	0.248982	0.000179122
Mlx	0.248391	0.000179122
Gm5776	0.248106	0.000179122
Scyl3	0.248085	0.000179122
Ankrd34a	0.24794	0.000179122
Bfsp1	0.247872	0.000179122
Gm9531	0.247837	0.000179122
Izumo4	0.247799	0.000179122
D2Wsu81e	0.247779	0.000179122
Rhbdf1	0.247261	0.000179122
Pcdha2	0.247208	0.000179122
Rpl27a-ps2	0.247135	0.000179122
Gm4202	0.246918	0.000179122
Dhcr24	0.246842	0.000179122
Fam78b	0.246712	0.000179122
Clic1	0.246158	0.000179122
Gm9803	0.246044	0.000179122
Dis3l2	0.245873	0.000179122
Iffo1	0.245856	0.000179122
Gm13886	0.245575	0.000179122
Klf4	0.24538	0.000179122
Cspg4	0.245093	0.000179122
1110054M08Rik	0.244977	0.000179122
Arhgap11a	0.244799	0.000179122
Tmem240	0.244602	0.000179122
Josd2	0.244475	0.000179122
Chmp1a	0.244262	0.000179122
Dusp8	0.243998	0.000179122
Tchp	0.243986	0.000179122
Lpin2	0.24394	0.000179122
Iqsec1	0.24388	0.000179122
Slc27a4	0.243788	0.000179122
Pam	0.243524	0.000179122
Rab33b	0.243449	0.000179122
Emc9	0.24309	0.000179122
Jdp2	0.242788	0.000179122
Aifm2	0.242707	0.000179122
Cables2	0.242517	0.000179122
Adra1b	0.242386	0.000179122
Gm10075	0.242314	0.000179122
Dhcr7	0.241648	0.000179122
Abhd17c	0.24157	0.000179122
Ccdc167	0.241342	0.000179122
Itga3	0.241292	0.000179122
Gm4997	0.241291	0.000179122
Rilpl1	0.241241	0.000179122
Lrrc51	0.240921	0.000179122
Rpl14-ps1	0.240757	0.000179122
Rsad1	0.240558	0.000179122
Kat6b	0.240413	0.000179122
Pcsk9	0.240019	0.000179122
Sbf1	0.239979	0.000179122
Clk2	0.239644	0.000179122
Acot2	0.239566	0.000179122
Ginm1	0.239553	0.000179122
Htra3	0.239376	0.000179122
Tmem106c	0.239317	0.000179122
Cyp4f13	0.239251	0.000179122
Gm15545	0.239138	0.000179122
Ap2s1	0.238442	0.000179122
Gm17511	0.238423	0.000179122
Gm9774	0.238144	0.000179122
Elovl1	0.238083	0.000179122
Gm9846	0.238037	0.000179122
Zdhhc18	0.237888	0.000179122
Gm14044	0.237848	0.000179122
Srrd	0.237837	0.000179122
Hgsnat	0.237668	0.000179122
Ccdc28a	0.237659	0.000179122
Shox2	0.237658	0.000179122
Zscan12	0.237519	0.000179122
Gm25394	0.237438	0.000179122
Poc1a	0.237428	0.000179122
Taf6l	0.237061	0.000179122
Tsga10	0.236994	0.000179122
Zdhhc9	0.236486	0.000179122
Gnai1	0.236342	0.000179122
Usp35	0.236303	0.000179122
Trmt2a	0.236148	0.000179122
Rai1	0.236131	0.000179122
Gm22422	0.235816	0.000179122
Scrn1	0.235787	0.000179122
Apol9b	0.2357	0.000179122
Cry1	0.235682	0.000179122
Zc3h3	0.235546	0.000179122
Gm2000	0.235441	0.000179122
Deptor	0.234931	0.000179122
Pddc1	0.234804	0.000179122
Thrb	0.234697	0.000179122
4930503L19Rik	0.234602	0.000179122
Abcg1	0.2346	0.000179122
Synpo2	0.234548	0.000179122
Rpap1	0.234401	0.000179122
Btg1	0.2344	0.000179122
Fasn	0.234365	0.000179122
Gtpbp8	0.234222	0.000179122
Tspan4	0.234196	0.000179122
H1fx	0.233809	0.000179122
Nudt22	0.233757	0.000179122
Olfm1	0.233689	0.000179122
Gm6368	0.233649	0.000179122
Gm1947	0.233609	0.000179122
Pcbp3	0.233434	0.000179122
Tppp3	0.233108	0.000179122
Gm15501	0.233104	0.000179122
Gm10136	0.23306	0.000179122
Actr6	0.233028	0.000179122
Rcor3	0.232909	0.000179122
Synpo	0.232877	0.000179122
Ascc1	0.232725	0.000179122
Pfkl	0.232693	0.000179122
E2f5	0.232574	0.000179122
Ifnar1	0.232435	0.000179122
Fis1	0.232322	0.000179122
Grn	0.232254	0.000179122
Srebf2	0.232071	0.000179122
2700094K13Rik	0.232069	0.000179122
Arpc4	0.232011	0.000179122
C3ar1	0.231938	0.000179122
Pgls	0.231923	0.000179122
Rnf13	0.231838	0.000179122
Gm21092	0.231473	0.000179122
Cnot3	0.23079	0.000179122
Rpl38-ps2	0.230642	0.000179122
Cd82	0.23064	0.000179122
Nrn1	0.230608	0.000179122
Gm11483	0.230525	0.000179122
Klhl11	0.230284	0.000179122
Serf2	0.230187	0.000179122
Plcb3	0.230138	0.000179122
Snx21	0.229912	0.000179122
Cope	0.229902	0.000179122
Gm24507	0.229851	0.000179122
Gorab	0.229753	0.000179122
Nudt2	0.229557	0.000179122
Scaper	0.229071	0.000179122
Gm6644	0.228759	0.000179122
Zfand2b	0.228212	0.000179122
Gm5806	0.228212	0.000179122
5730508B09Rik	0.22812	0.000179122
Trmt112-ps2	0.227747	0.000179122
Pmm2	0.227495	0.000179122
Get4	0.22738	0.000179122
Mtbp	0.227317	0.000179122
4930526A20Rik	0.227181	0.000179122
Ier3	0.227172	0.000179122
Rpsa-ps9	0.227142	0.000179122
Frat2	0.227096	0.000179122
Zfp768	0.226812	0.000179122
Ninl	0.226542	0.000179122
Atp1b1	0.226303	0.000179122
Rpl3-ps1	0.22628	0.000179122
Dstn	0.226247	0.000179122
Ybey	0.225909	0.000179122
Kras	0.225823	0.000179122
Murc	0.225813	0.000179122
Hist1h2bh	0.225684	0.000179122
1700021K19Rik	0.225211	0.000179122
Vldlr	0.22508	0.000179122
Fdps	0.224985	0.000179122
Gen1	0.224693	0.000179122
Pdia4	0.224559	0.000179122
Zfp580	0.224509	0.000179122
Hdac8	0.224355	0.000179122
Acot10	0.224276	0.000179122
Arhgap39	0.224041	0.000179122
Sbds	0.224039	0.000179122
Fam83h	0.223791	0.000179122
Lancl2	0.223746	0.000179122
Stxbp1	0.22374	0.000179122
Gm10642	0.223687	0.000179122
Gfer	0.223536	0.000179122
Fam217b	0.22349	0.000179122
Pak4	0.223478	0.000179122
Zfp142	0.223326	0.000179122
Negr1	0.223299	0.000179122
Smg9	0.223294	0.000179122
Dnmt3a	0.22311	0.000179122
Ganc	0.223046	0.000179122
Sergef	0.223017	0.000179122
Gm9790	0.222993	0.000179122
9430023L20Rik	0.2226	0.000179122
Rps19-ps6	0.222562	0.000179122
Ppp1r3b	0.222268	0.000179122
Ift27	0.222259	0.000179122
Pqlc2	0.222247	0.000179122
Fam20c	0.22215	0.000179122
Tagln	0.222128	0.000179122
Ankrd13a	0.222018	0.000179122
Klc3	0.221953	0.000179122
A430105I19Rik	0.221802	0.000179122
Trappc9	0.221797	0.000179122
Flywch1	0.221479	0.000179122
Crebl2	0.221375	0.000179122
Rab13	0.221256	0.000179122
Arl13b	0.221177	0.000179122
Rnpc3	0.221172	0.000179122
Atxn7	0.22109	0.000179122
Vps41	0.221078	0.000179122
Eif2ak4	0.220912	0.000179122
Inpp4a	0.220849	0.000179122
Gm10275	0.220625	0.000179122
Zkscan14	0.220261	0.000179122
Gcc1	0.219853	0.000179122
Snhg6	0.219596	0.000179122
Il2	0.219501	0.000179122
Dkc1	0.219475	0.000179122
Gm6169	0.219132	0.000179122
Nbeal1	0.218969	0.000179122
Npr2	0.218949	0.000179122
Bckdha	0.218886	0.000179122
Dtx3l	0.218867	0.000179122
Speg	0.218835	0.000179122
Nmt1	0.218649	0.000179122
Naa20	0.218616	0.000179122
Galk1	0.218396	0.000179122
Snap47	0.218371	0.000179122
Thap3	0.218184	0.000179122
Gm1976	0.21807	0.000179122
Nsmce1	0.21807	0.000179122
Sbsn	0.218001	0.000179122
Myo1e	0.21765	0.000179122
Banp	0.217619	0.000179122
Tmem115	0.217571	0.000179122
Srgap3	0.217517	0.000179122
Brwd3	0.217196	0.000179122
Il34	0.217145	0.000179122
Crebrf	0.216808	0.000179122
Raver1	0.2168	0.000179122
Trpm7	0.216474	0.000179122
Ncln	0.216464	0.000179122
Gm27029	0.216448	0.000179122
B230354K17Rik	0.216392	0.000179122
Pcdh7	0.216134	0.000179122
Dbi	0.216011	0.000179122
Cchcr1	0.215988	0.000179122
Zfp942	0.215965	0.000179122
Atf5	0.215919	0.000179122
Klhl25	0.215788	0.000179122
Tacc1	0.21566	0.000179122
Eri3	0.215627	0.000179122
Mdm4	0.215558	0.000179122
Pitpnm1	0.215544	0.000179122
Zbtb12	0.21544	0.000179122
Aldh2	0.215316	0.000179122
Chchd6	0.215282	0.000179122
Htr1b	0.215153	0.000179122
Abhd6	0.215096	0.000179122
Lrrc28	0.215017	0.000179122
Ldlrad4	0.21499	0.000179122
Dock1	0.214638	0.000179122
Tsku	0.214618	0.000179122
Psmd4	0.214576	0.000179122
Smyd5	0.214556	0.000179122
Gm11560	0.214481	0.000179122
Lin37	0.214458	0.000179122
Rpl10a-ps1	0.21443	0.000179122
1600020E01Rik	0.214373	0.000179122
Aebp1	0.214344	0.000179122
Snora78	0.214307	0.000179122
Lmo4	0.214291	0.000179122
Pgm2	0.214043	0.000179122
Plod1	0.213922	0.000179122
Il3ra	0.213911	0.000179122
Rasa2	0.21384	0.000179122
Fxn	0.213786	0.000179122
Hint3	0.213663	0.000179122
Gm26397	0.213569	0.000179122
Mef2c	0.21355	0.000179122
2210016L21Rik	0.213452	0.000179122
Sparc	0.21343	0.000179122
Mtus1	0.213413	0.000179122
Pde5a	0.213201	0.000179122
Itsn1	0.213138	0.000179122
Hnrnpul2	0.213136	0.000179122
Parp16	0.213133	0.000179122
Rep15	0.213102	0.000179122
Bcl10	0.212888	0.000179122
Ogt	0.212643	0.000179122
Fut11	0.212617	0.000179122
Actg1	0.212481	0.000179122
Tecr	0.212395	0.000179122
Usp20	0.212362	0.000179122
Smad2	0.212333	0.000179122
Mdm1	0.212313	0.000179122
Ttll4	0.212237	0.000179122
Tmem14a	0.212031	0.000179122
Gan	0.21194	0.000179122
Akap8	0.211823	0.000179122
Gm26244	0.211606	0.000179122
Coa3	0.211584	0.000179122
Ano10	0.211509	0.000179122
Smarcc2	0.211354	0.000179122
Fam219b	0.211353	0.000179122
Lrrfip1	0.21129	0.000179122
Pip5k1c	0.211118	0.000179122
Cdc42ep2	0.211108	0.000179122
Pkmyt1	0.211028	0.000179122
Gm25117	0.210977	0.000179122
Prpf38b	0.210957	0.000179122
Mndal	0.210619	0.000179122
Hiatl1	0.210554	0.000179122
Tcf20	0.210469	0.000179122
Cgref1	0.210357	0.000179122
Gtf2ird1	0.210153	0.000179122
Tpm3-rs7	0.210148	0.000179122
Abcb1b	0.21012	0.000179122
Gm12034	0.209972	0.000179122
Zfp212	0.209861	0.000179122
Ldlrap1	0.209766	0.000179122
Rpl15-ps3	0.209512	0.000179122
Zfp599	0.209506	0.000179122
Ppp2r4	0.209437	0.000179122
Fbln2	0.209344	0.000179122
Mpi	0.20909	0.000179122
Ccdc94	0.208869	0.000179122
Abcf1	0.208684	0.000179122
BC068281	0.208513	0.000179122
Snta1	0.20806	0.000179122
Gm16973	0.208016	0.000179122
Ccdc71	0.207796	0.000179122
Gchfr	0.207778	0.000179122
Ccdc24	0.207715	0.000179122
Gm22710	0.207569	0.000179122
Tmem205	0.207472	0.000179122
Tbx15	0.207446	0.000179122
Hras	0.207421	0.000179122
Brat1	0.207407	0.000179122
Ttc37	0.207348	0.000179122
Gcat	0.206997	0.000179122
Def8	0.206706	0.000179122
Mvk	0.206502	0.000179122
Coq4	0.206449	0.000179122
Cdkl1	0.206321	0.000179122
Atp5sl	0.206251	0.000179122
Gm10068	0.206247	0.000179122
Abcd4	0.206187	0.000179122
Ralgapa2	0.206134	0.000179122
Abcb1a	0.206103	0.000179122
Arsj	0.206102	0.000179122
9330020H09Rik	0.206063	0.000179122
Ascc2	0.20606	0.000179122
Psmc1	0.205829	0.000179122
Psmc5	0.205795	0.000179122
Bcas3	0.205753	0.000179122
Usp39	0.205645	0.000179122
Adcy9	0.205554	0.000179122
Gm4924	0.205504	0.000179122
Morc3	0.205491	0.000179122
Zfp414	0.20547	0.000179122
Cbs	0.205438	0.000179122
Slc25a17	0.205382	0.000179122
Dcxr	0.205297	0.000179122
Ormdl1	0.205144	0.000179122
Ubxn2b	0.205136	0.000179122
Pola1	0.204919	0.000179122
Rfc4	0.204909	0.000179122
Cep85l	0.204907	0.000179122
Copb1	0.204857	0.000179122
Gm24313	0.204853	0.000179122
Fiz1	0.204825	0.000179122
Cep72	0.204595	0.000179122
Ap2a1	0.20456	0.000179122
Ccdc97	0.204434	0.000179122
Fut8	0.204378	0.000179122
A3galt2	0.204314	0.000179122
2810008D09Rik	0.204292	0.000179122
Sfn	0.20423	0.000179122
Rny3	0.20409	0.000179122
Chd3	0.204065	0.000179122
Tor1b	0.204048	0.000179122
Timeless	0.203902	0.000179122
Cd34	0.203831	0.000179122
Aspa	0.203754	0.000179122
E130307A14Rik	0.20362	0.000179122
Inpp1	0.203606	0.000179122
Pitx2	0.20356	0.000179122
Tbcel	0.203544	0.000179122
Gm23442	0.203506	0.000179122
Anapc2	0.2035	0.000179122
Dmpk	0.203294	0.000179122
Cdk16	0.203103	0.000179122
Arl15	0.203096	0.000179122
Vaultrc5	0.203072	0.000179122
Sap30	0.203069	0.000179122
Mpdu1	0.202971	0.000179122
Hmga1-rs1	0.202754	0.000179122
Prdm10	0.202747	0.000179122
Scpep1	0.202693	0.000179122
Zfml	0.202668	0.000179122
Ctxn1	0.202657	0.000179122
Gm11808	0.202601	0.000179122
Rab23	0.202468	0.000179122
5830416P10Rik	0.202143	0.000179122
Nfkbil1	0.202109	0.000179122
Pank4	0.202105	0.000179122
Pacs1	0.202082	0.000179122
Rap2c	0.202053	0.000179122
0610009O20Rik	0.20204	0.000179122
Fam117b	0.202007	0.000179122
Ppp4r1l-ps	0.201989	0.000179122
Hspa13	0.20197	0.000179122
Tmem161b	0.201659	0.000179122
Anapc5	0.201587	0.000179122
2310045N01Rik	0.201509	0.000179122
Slc35f6	0.201327	0.000179122
Ercc6	0.201323	0.000179122
Gna13	0.201093	0.000179122
Tubgcp5	0.200812	0.000179122
Prss23	0.200749	0.000179122
Tmem55b	0.200641	0.000179122
Pde1a	0.200616	0.000179122
Map9	0.20058	0.000179122
Mical3	0.200571	0.000179122
Txndc15	0.200525	0.000179122
Tssk6	0.2005	0.000179122
Psen1	0.200468	0.000179122
Mocs3	0.200437	0.000179122
Ttc28	0.20041	0.000179122
Tap1	0.200332	0.000179122
Zfp870	0.200292	0.000179122
Foxp4	0.200229	0.000179122
Gm6444	0.200169	0.000179122
Pcdhb21	0.200007	0.000179122
Tmem121	0.199965	0.000179122
Fbxo2	0.199833	0.000179122
Reep5	0.199825	0.000179122
Urgcp	0.199674	0.000179122
Anxa8	0.199632	0.000179122
Ifit3	0.199597	0.000179122
Stk39	0.199519	0.000179122
Fxyd5	0.199461	0.000179122
Msn	0.199455	0.000179122
Diexf	0.19938	0.000179122
Tmem214	0.199336	0.000179122
Gm4258	0.199241	0.000179122
Ticam1	0.19909	0.000179122
Gm6542	0.199079	0.000179122
Bcl2l1	0.199003	0.000179122
Lmna	0.198937	0.000179122
Ints1	0.198894	0.000179122
Gramd4	0.198647	0.000179122
Cd248	0.198521	0.000179122
4933411K20Rik	0.198462	0.000179122
Arhgap9	0.198432	0.000179122
Scrn2	0.198332	0.000179122
Ddx54	0.197893	0.000179122
Gm24698	0.197846	0.000179122
Dapk3	0.197828	0.000179122
Arfip1	0.197826	0.000179122
Rasgef1a	0.197735	0.000179122
Stk32c	0.197443	0.000179122
Lrrc71	0.197415	0.000179122
Pcdh9	0.197368	0.000179122
Ilvbl	0.197353	0.000179122
Tmem238	0.197325	0.000179122
Rad52	0.197292	0.000179122
Fam211b	0.197226	0.000179122
Znhit1	0.197122	0.000179122
Unc45a	0.197008	0.000179122
Gm22513	0.196961	0.000179122
Ccdc107	0.196936	0.000179122
Ak3	0.196856	0.000179122
Patl1	0.196817	0.000179122
Etl4	0.196745	0.000179122
Zfp81	0.196726	0.000179122
Ccdc17	0.196616	0.000179122
Zic2	0.196539	0.000179122
2210011C24Rik	0.196459	0.000179122
Emc2	0.196251	0.000179122
Enah	0.19623	0.000179122
Rps11-ps1	0.196194	0.000179122
Atp11b	0.196091	0.000179122
Stxbp4	0.196075	0.000179122
Slc9a1	0.195628	0.000179122
Tmem259	0.195509	0.000179122
Mroh1	0.195493	0.000179122
Cuta	0.195423	0.000179122
Frg1	0.195334	0.000179122
Scara3	0.195103	0.000179122
Anapc7	0.19504	0.000179122
Man1b1	0.19502	0.000179122
Kazald1	0.195012	0.000179122
Camta2	0.194932	0.000179122
Spats2	0.194915	0.000179122
Zfp579	0.194914	0.000179122
Ube2e2	0.194902	0.000179122
Dnajc17	0.194853	0.000179122
Gm6055	0.194837	0.000179122
Crat	0.194701	0.000179122
Pde3b	0.194663	0.000179122
Osr1	0.194582	0.000179122
4931414P19Rik	0.194515	0.000179122
Topors	0.194374	0.000179122
Pik3c2a	0.194338	0.000179122
Ccdc109b	0.194275	0.000179122
Cep290	0.19426	0.000179122
Timp2	0.194153	0.000179122
Arl10	0.19415	0.000179122
Etv4	0.194134	0.000179122
Gm15708	0.193886	0.000179122
Spr	0.19368	0.000179122
Dcaf6	0.193546	0.000179122
Fbxw10	0.193513	0.000179122
Tab1	0.193342	0.000179122
Rtfdc1	0.193267	0.000179122
Zfp30	0.193234	0.000179122
Mitf	0.192842	0.000179122
Pim1	0.192753	0.000179122
Cep112	0.19266	0.000179122
0610009L18Rik	0.19257	0.000179122
Ccdc9	0.192438	0.000179122
Tob1	0.192388	0.000179122
Paqr7	0.192312	0.000179122
Mta3	0.192271	0.000179122
Nupl1	0.19226	0.000179122
Add2	0.192166	0.000179122
Pars2	0.192105	0.000179122
Xpo7	0.192088	0.000179122
Timm17b	0.19208	0.000179122
Mapk8ip1	0.19204	0.000179122
Ptrf	0.191851	0.000179122
Brf2	0.191818	0.000179122
Tmub1	0.191805	0.000179122
Pkp2	0.191741	0.000179122
Ppip5k1	0.191613	0.000179122
Pknox1	0.191601	0.000179122
St6galnac6	0.191592	0.000179122
Hcfc1r1	0.191394	0.000179122
Mir125b-1	0.191251	0.000179122
Psmd9	0.191189	0.000179122
B3galt4	0.191148	0.000179122
Rcbtb1	0.191108	0.000179122
Acot6	0.190783	0.000179122
Ankrd9	0.190759	0.000179122
Cd47	0.190745	0.000179122
Akr7a5	0.190701	0.000179122
Camk1d	0.190525	0.000179122
Gm13826	0.190503	0.000179122
Gm13091	0.190378	0.000179122
Miip	0.19037	0.000179122
2610008E11Rik	0.190346	0.000179122
Map3k1	0.190233	0.000179122
Wbp1	0.190226	0.000179122
Nsun2	0.190212	0.000179122
Clint1	0.190162	0.000179122
Plekha5	0.190075	0.000179122
Mlycd	0.189781	0.000179122
Lmf2	0.189631	0.000179122
2810002D19Rik	0.189535	0.000179122
Cxx1b	0.189432	0.000179122
6820431F20Rik	0.189368	0.000179122
2310035C23Rik	0.189246	0.000179122
Eps8l1	0.18919	0.000179122
Ap4e1	0.188891	0.000179122
Phc1	0.188836	0.000179122
Rpia	0.188613	0.000179122
Ninj1	0.188499	0.000179122
Zrsr1	0.18837	0.000179122
Erdr1	0.188233	0.000179122
Sesn2	0.188057	0.000179122
Inhba	0.188031	0.000179122
Atp6v0b	0.187978	0.000179122
Gm9385	0.18796	0.000179122
Anxa2	0.187807	0.000179122
Bnip3	0.187614	0.000179122
Cdkn1a	0.187491	0.000179122
Tbl2	0.187445	0.000179122
Zfp36l2	0.187337	0.000179122
Eif2ak3	0.187311	0.000179122
Bbs4	0.187254	0.000179122
Ncdn	0.187155	0.000179122
Btbd2	0.186959	0.000179122
Abcb6	0.186939	0.000179122
Myo18a	0.186832	0.000179122
Pomt2	0.186689	0.000179122
Elof1	0.186684	0.000179122
Vezt	0.186663	0.000179122
Clybl	0.186534	0.000179122
E130102H24Rik	0.186402	0.000179122
Gm13340	0.186287	0.000179122
Flot2	0.186243	0.000179122
AI837181	0.1862	0.000179122
2700097O09Rik	0.186165	0.000179122
Suox	0.186082	0.000179122
Lrrc1	0.186077	0.000179122
Tob2	0.186033	0.000179122
Cyth1	0.186006	0.000179122
Rhoj	0.185886	0.000179122
Exosc4	0.185876	0.000179122
Cyth3	0.185829	0.000179122
Adck4	0.185766	0.000179122
Gm10704	0.185743	0.000179122
Map6	0.185651	0.000179122
Socs4	0.185649	0.000179122
Lhfpl2	0.185648	0.000179122
Pdcd7	0.185582	0.000179122
Nudt18	0.185525	0.000179122
Ifitm2	0.185375	0.000179122
Inpp5a	0.185369	0.000179122
Enoph1	0.185363	0.000179122
Fam207a	0.185291	0.000179122
Prss2	0.185171	0.000179122
Arid4a	0.185127	0.000179122
Alyref2	0.185087	0.000179122
Pea15a	0.185059	0.000179122
Gm22673	0.184964	0.000179122
Nek2	0.184765	0.000179122
Csk	0.184746	0.000179122
Nck1	0.184659	0.000179122
Zfp251	0.184449	0.000179122
Adam9	0.184353	0.000179122
Slc39a6	0.184232	0.000179122
Trim30a	0.184217	0.000179122
Bbx	0.184214	0.000179122
Anxa6	0.184105	0.000179122
Myg1	0.184084	0.000179122
Ogfod2	0.183939	0.000179122
Rnf6	0.183928	0.000179122
Alg8	0.183902	0.000179122
Pdap1	0.183815	0.000179122
Stk4	0.183796	0.000179122
Snw1	0.183598	0.000179122
C030014I23Rik	0.183547	0.000179122
Rab12	0.183416	0.000179122
Mgat5	0.183409	0.000179122
Gm14049	0.183356	0.000179122
Gtpbp6	0.18322	0.000179122
Prkcsh	0.183186	0.000179122
Vamp7	0.183153	0.000179122
Ehmt2	0.183109	0.000179122
Gm11346	0.18286	0.000179122
Npnt	0.18285	0.000179122
Bcor	0.182837	0.000179122
Gm10076	0.182644	0.000179122
Vangl1	0.182541	0.000179122
Med23	0.182533	0.000179122
Atf4	0.182455	0.000179122
Rab3gap1	0.182367	0.000179122
Rab5c	0.182316	0.000179122
Mettl16	0.182063	0.000179122
Stk40	0.182029	0.000179122
Kif21a	0.181894	0.000179122
Tapbpl	0.181779	0.000179122
Hdac6	0.181611	0.000179122
Klc2	0.18152	0.000179122
Gt(ROSA)26Sor	0.181452	0.000179122
Dohh	0.181136	0.000179122
Gm5601	0.180963	0.000179122
Ssr4	0.180953	0.000179122
Gm26651	0.180943	0.000179122
Pold1	0.180842	0.000179122
Zhx2	0.180839	0.000179122
Rps19-ps7	0.180527	0.000179122
Oxct1	0.180521	0.000179122
Ubc	0.180493	0.000179122
Uchl1	0.180493	0.000179122
Large	0.180464	0.000179122
Taz	0.180262	0.000179122
Rnps1	0.180236	0.000179122
Tm9sf1	0.180147	0.000179122
HOTAIRM1_5	0.179953	0.000179122
Rngtt	0.179945	0.000179122
Aprt	0.179935	0.000179122
Wdr70	0.179889	0.000179122
Psmd13	0.179866	0.000179122
Nucb1	0.179784	0.000179122
Ctr9	0.179729	0.000179122
Mettl7a1	0.179725	0.000179122
Akt1s1	0.179689	0.000179122
Asah1	0.1796	0.000179122
Sars	0.179592	0.000179122
Nacad	0.17959	0.000179122
Rbm8a	0.179566	0.000179122
Fbxl19	0.1795	0.000179122
Tnip1	0.179371	0.000179122
Gm14776	0.179339	0.000179122
Spryd7	0.179302	0.000179122
Ndufa13	0.179169	0.000179122
Gm16529	0.179071	0.000179122
Cetn3	0.179033	0.000179122
S100a1	0.178948	0.000179122
Snx27	0.178934	0.000179122
Foxd2	0.178789	0.000179122
Ddx49	0.178767	0.000179122
Tfeb	0.178682	0.000179122
C1ra	0.178648	0.000179122
Rps16-ps2	0.17863	0.000179122
B630019K06Rik	0.178598	0.000179122
Fcna	0.178534	0.000179122
Amigo2	0.178517	0.000179122
Gm17322	0.178243	0.000179122
Pcmtd1	0.178173	0.000179122
Gm12791	0.178075	0.000179122
Cox7a2l	0.178033	0.000179122
Mapk8ip3	0.177957	0.000179122
Ccne2	0.177937	0.000179122
Cald1	0.177912	0.000179122
Gm12466	0.177892	0.000179122
Timm8a1	0.177882	0.000179122
Nme6	0.177839	0.000179122
Ankrd44	0.177826	0.000179122
Atp5k	0.177736	0.000179122
Serinc2	0.177716	0.000179122
Rpusd1	0.177597	0.000179122
Iqsec2	0.17748	0.000179122
Glrp1	0.177344	0.000179122
Npc2	0.177289	0.000179122
Scand1	0.177125	0.000179122
Fgd6	0.177112	0.000179122
Tpm2	0.177026	0.000179122
Maff	0.176878	0.000179122
Mboat7	0.176847	0.000179122
Cast	0.176775	0.000179122
Vgll4	0.176747	0.000179122
Aldh3a2	0.17672	0.000179122
Cdh26	0.176716	0.000179122
Fam188b	0.176686	0.000179122
Mob3a	0.176673	0.000179122
Tmem41b	0.176616	0.000179122
Gm5277	0.176556	0.000179122
Chd9	0.176504	0.000179122
Shc2	0.176476	0.000179122
Hypk	0.176454	0.000179122
Tbc1d13	0.176404	0.000179122
Col8a1	0.176367	0.000179122
Tubgcp6	0.176276	0.000179122
Ube4a	0.176208	0.000179122
BC030867	0.176128	0.000179122
Cacna1b	0.176125	0.000179122
Rxrb	0.176092	0.000179122
Hint2	0.175904	0.000179122
Mrps18b	0.175678	0.000179122
2010110K18Rik	0.175658	0.000179122
Blvra	0.175636	0.000179122
1110012L19Rik	0.175608	0.000179122
Gm6768	0.175588	0.000179122
Cby1	0.175358	0.000179122
Wdr7	0.175269	0.000179122
Pdcd4	0.175218	0.000179122
Loxl1	0.175197	0.000179122
St13	0.175192	0.000179122
Vamp8	0.17509	0.000179122
Rhebl1	0.175087	0.000179122
Klhl17	0.175031	0.000179122
Ypel3	0.174817	0.000179122
Ube2m	0.174768	0.000179122
Fam160a1	0.174703	0.000179122
Kdelc2	0.174568	0.000179122
Vdr	0.174339	0.000179122
Clstn1	0.174326	0.000179122
Dcbld2	0.174312	0.000179122
Megf10	0.174264	0.000179122
Nrxn3	0.174138	0.000179122
Usp1	0.174046	0.000179122
Atp5e	0.174036	0.000179122
Pelp1	0.174028	0.000179122
Zic4	0.17396	0.000179122
Sass6	0.173856	0.000179122
Lfng	0.173853	0.000179122
E2f1	0.173784	0.000179122
Hif1an	0.173752	0.000179122
Suds3	0.173695	0.000179122
Rhoc	0.173636	0.000179122
Dxo	0.173571	0.000179122
Kptn	0.173557	0.000179122
Mpc1-ps	0.173507	0.000179122
Trmt12	0.17329	0.000179122
Atoh8	0.17323	0.000179122
Sema3c	0.173131	0.000179122
Emc10	0.173055	0.000179122
Uqcrh	0.172736	0.000179122
Npepl1	0.172649	0.000179122
Ssh2	0.172586	0.000179122
Dync1li2	0.172552	0.000179122
Cdk5rap3	0.172414	0.000179122
Ahcy	0.172381	0.000179122
Dnajc13	0.172361	0.000179122
Zfhx4	0.1723	0.000179122
Gm15785	0.172223	0.000179122
Cnnm3	0.171929	0.000179122
Smpd3	0.171898	0.000179122
Mob2	0.17184	0.000179122
Itfg3	0.171832	0.000179122
Scaf4	0.171769	0.000179122
Gm12751	0.17174	0.000179122
Slc25a10	0.171706	0.000179122
Tspan8	0.171696	0.000179122
Camk2n1	0.171664	0.000179122
Yipf3	0.171555	0.000179122
Grina	0.171468	0.000179122
Mrm1	0.171359	0.000179122
Nmt2	0.171332	0.000179122
2010315B03Rik	0.171288	0.000179122
Parp3	0.171243	0.000179122
A130050O07Rik	0.171231	0.000179122
D730003I15Rik	0.171222	0.000179122
Btg3	0.171003	0.000179122
Gm10184	0.170967	0.000179122
Ptges2	0.170963	0.000179122
Sub1	0.1709	0.000179122
Ap3d1	0.170885	0.000179122
Slc35a4	0.170823	0.000179122
Jmjd8	0.170817	0.000179122
Gm15459	0.170811	0.000179122
Lnp	0.170773	0.000179122
2210406O10Rik	0.17075	0.000179122
Serpine2	0.170733	0.000179122
Fendrr	0.170566	0.000179122
Ndufa2	0.170558	0.000179122
Zfp445	0.170497	0.000179122
Gm4799	0.170321	0.000179122
Git1	0.170311	0.000179122
Pank3	0.170214	0.000179122
Dusp3	0.170203	0.000179122
Tmco1	0.170142	0.000179122
Nufip1	0.170139	0.000179122
Gm11942	0.170115	0.000179122
Rexo1	0.170102	0.000179122
C330006A16Rik	0.170056	0.000179122
Gpc6	0.169983	0.000179122
Lsm5	0.169978	0.000179122
Gm5871	0.169804	0.000179122
Dpm2	0.169756	0.000179122
Evc	0.169735	0.000179122
Paqr4	0.169573	0.000179122
Snora33	0.169398	0.000179122
Spata5	0.16935	0.000179122
Hlx	0.169334	0.000179122
Hsp90ab1	0.169318	0.000179122
Epb4.1l1	0.16931	0.000179122
Lefty1	0.169307	0.000179122
Dnajb2	0.169282	0.000179122
Faim	0.169237	0.000179122
Timm22	0.169146	0.000179122
Srrt	0.169106	0.000179122
Plcb4	0.169046	0.000179122
Gadd45g	0.169015	0.000179122
Pcolce	0.169005	0.000179122
Chml	0.16886	0.000179122
Nrbp1	0.168778	0.000179122
Cdc37	0.168634	0.000179122
Rpl18a-ps1	0.168442	0.000179122
Hist1h1e	0.168398	0.000179122
Galnt10	0.168385	0.000179122
Map1a	0.168377	0.000179122
Zxdc	0.168327	0.000179122
Gm10250	0.168321	0.000179122
Rarg	0.168312	0.000179122
Marveld1	0.168233	0.000179122
Ipo13	0.168071	0.000179122
Ern1	0.167974	0.000179122
Ly6e	0.167923	0.000179122
Hist1h2bj	0.167856	0.000179122
Npat	0.167843	0.000179122
Gm15417	0.167808	0.000179122
AA987161	0.167637	0.000179122
Ccdc22	0.167571	0.000179122
Rps15a-ps4	0.167569	0.000179122
Rabac1	0.167456	0.000179122
Gm9581	0.167419	0.000179122
Pcm1	0.16735	0.000179122
Gpatch4	0.167313	0.000179122
Kif3b	0.167307	0.000179122
Prpf38a	0.167261	0.000179122
Fmnl3	0.16723	0.000179122
Ccdc91	0.167213	0.000179122
Cdc42bpb	0.167168	0.000179122
3010003L21Rik	0.167036	0.000179122
Iqgap2	0.166913	0.000179122
Kirrel	0.166896	0.000179122
Smc6	0.166875	0.000179122
Gm16796	0.166807	0.000179122
Kidins220	0.166773	0.000179122
Fhl3	0.166755	0.000179122
Zfp821	0.166655	0.000179122
Gm7117	0.166635	0.000179122
Ptms	0.166602	0.000179122
Tbk1	0.166596	0.000179122
Gm10221	0.166586	0.000179122
Satb1	0.16647	0.000179122
Rab11fip1	0.166369	0.000179122
Gm16039	0.166333	0.000179122
Camk2n2	0.166186	0.000179122
Elovl4	0.166033	0.000179122
Rspo2	0.165913	0.000179122
BC017158	0.165865	0.000179122
0610007P14Rik	0.165554	0.000179122
Itgav	0.165526	0.000179122
Gm16072	0.16539	0.000179122
Cnot10	0.165251	0.000179122
Mpv17l2	0.165232	0.000179122
Gm7236	0.165175	0.000179122
Fbxw8	0.165092	0.000179122
Tbc1d7	0.165084	0.000179122
Nbea	0.165038	0.000179122
Gm7331	0.165032	0.000179122
S100a3	0.164889	0.000179122
Cd320	0.164864	0.000179122
Gm26924	0.164821	0.000179122
4931406C07Rik	0.164794	0.000179122
Gm5879	0.164785	0.000179122
Hltf	0.164778	0.000179122
Nelfe	0.16472	0.000179122
Haghl	0.164715	0.000179122
Aes	0.164693	0.000179122
Tmem45a	0.16468	0.000179122
Kdm3b	0.164666	0.000179122
Zfp326	0.164617	0.000179122
1700120G11Rik	0.164508	0.000179122
Wdtc1	0.164503	0.000179122
Eva1c	0.164424	0.000179122
Notch1	0.164382	0.000179122
Gga2	0.164352	0.000179122
Pmf1	0.164332	0.000179122
Tssc4	0.16427	0.000179122
Gltscr2	0.164261	0.000179122
Cmc2	0.164227	0.000179122
Dpagt1	0.164177	0.000179122
Slc48a1	0.164021	0.000179122
Prpf31	0.163956	0.000179122
Phrf1	0.163946	0.000179122
Tsc2	0.163937	0.000179122
Snrpd3	0.163905	0.000179122
Apoa1bp	0.163904	0.000179122
Uaca	0.163897	0.000179122
Wrap53	0.163828	0.000179122
Utp18	0.163792	0.000179122
Id2	0.163629	0.000179122
Nptxr	0.163523	0.000179122
Tyw5	0.163498	0.000179122
3110007F17Rik	0.163486	0.000179122
Prkacb	0.163425	0.000179122
Hnrnph1	0.163349	0.000179122
Rbfa	0.163315	0.000179122
Mnd1	0.163303	0.000179122
Ctns	0.1633	0.000179122
Elmod3	0.163196	0.000179122
Hps1	0.162996	0.000179122
Bnip3l	0.162995	0.000179122
Gm7536	0.162989	0.000179122
Prmt2	0.162931	0.000179122
Actb	0.162848	0.000179122
Pcbd2	0.162831	0.000179122
Mfge8	0.162802	0.000179122
Hmgb1	0.162793	0.000179122
Brd9	0.162605	0.000179122
Cenpo	0.162471	0.000179122
Tada2a	0.162366	0.000179122
Ripk1	0.162334	0.000179122
Aldoa	0.162211	0.000179122
Zw10	0.162069	0.000179122
Gipc1	0.161975	0.000179122
Wwp1	0.161933	0.000179122
Jak1	0.161923	0.000179122
Arhgap29	0.161819	0.000179122
Mcat	0.161787	0.000179122
Wbp11	0.161711	0.000179122
Dhx8	0.161636	0.000179122
Hnrnpm	0.161544	0.000179122
Crabp1	0.161525	0.000179122
Gspt1	0.161509	0.000179122
Atraid	0.161431	0.000179122
Csmd3	0.161418	0.000179122
Gm9845	0.161385	0.000179122
Cfl2	0.161366	0.000179122
Gpt	0.161305	0.000179122
Eva1b	0.161126	0.000179122
1810043G02Rik	0.161119	0.000179122
Dusp10	0.16102	0.000179122
Sf3a2	0.16095	0.000179122
Hebp2	0.160824	0.000179122
Bad	0.16081	0.000179122
Cdh13	0.160804	0.000179122
Snx12	0.160801	0.000179122
Pgam1	0.160686	0.000179122
CAAA01118383.1	0.160637	0.000179122
Spata24	0.160563	0.000179122
Cds2	0.160561	0.000179122
Golim4	0.160535	0.000179122
Arf3	0.160439	0.000179122
Il11ra1	0.160302	0.000179122
Tbc1d23	0.160222	0.000179122
Plbd2	0.160189	0.000179122
Micu2	0.16018	0.000179122
Slc35c2	0.16011	0.000179122
Ryr3	0.160107	0.000179122
Ino80b	0.159999	0.000179122
Nelfcd	0.159962	0.000179122
4930513N10Rik	0.159944	0.000179122
Pttg1ip	0.159944	0.000179122
Chpf	0.159778	0.000179122
Fam73b	0.15974	0.000179122
Ppp1r11	0.159714	0.000179122
Mrps12	0.159654	0.000179122
Fadd	0.159649	0.000179122
Pde10a	0.159625	0.000179122
Atg4d	0.159564	0.000179122
Capns1	0.159539	0.000179122
Gm6292	0.159425	0.000179122
Gp1bb	0.159415	0.000179122
6030419C18Rik	0.159366	0.000179122
Rrp15	0.159351	0.000179122
Rnf20	0.15929	0.000179122
Nnt	0.159256	0.000179122
Keap1	0.159187	0.000179122
Etfb	0.159076	0.000179122
Snrnp35	0.159014	0.000179122
Scarna13	0.158998	0.000179122
Dlg5	0.158927	0.000179122
Kif18b	0.158872	0.000179122
Cstf2	0.158805	0.000179122
Stk38	0.158779	0.000179122
9530077C05Rik	0.158773	0.000179122
Ndufc1	0.15876	0.000179122
Spa17	0.158643	0.000179122
Swi5	0.158574	0.000179122
Capg	0.158564	0.000179122
Airn	0.158517	0.000179122
1700025G04Rik	0.158509	0.000179122
Mlph	0.158383	0.000179122
Ccdc102a	0.158297	0.000179122
Kctd2	0.158291	0.000179122
Hist1h3f	0.158278	0.000179122
Cbx6	0.158278	0.000179122
Efnb1	0.158244	0.000179122
4931406P16Rik	0.158241	0.000179122
Gm8325	0.158223	0.000179122
Gm13840	0.158086	0.000179122
Pa2g4	0.158049	0.000179122
Pgp	0.157991	0.000179122
Btc	0.157942	0.000179122
Arl4a	0.157908	0.000179122
Hap1	0.157774	0.000179122
Lemd3	0.157771	0.000179122
Zfp661	0.157748	0.000179122
Creld1	0.157629	0.000179122
Gm25080	0.157613	0.000179122
Zfp420	0.15759	0.000179122
Foxo4	0.157555	0.000179122
Mapkbp1	0.157542	0.000179122
Blmh	0.157537	0.000179122
Pdlim7	0.157384	0.000179122
Rnf135	0.157359	0.000179122
C1ql3	0.157356	0.000179122
Acpl2	0.157327	0.000179122
Spcs3	0.157305	0.000179122
Aldoart1	0.157277	0.000179122
Eif4e2	0.157277	0.000179122
Hist2h2bb	0.157187	0.000179122
Klhdc4	0.15713	0.000179122
Mfsd5	0.157116	0.000179122
Gltscr1l	0.157088	0.000179122
6330416G13Rik	0.157022	0.000179122
Lgals1	0.15701	0.000179122
Pde7a	0.156985	0.000179122
mt-Rnr1	0.156898	0.000179122
Otub1	0.156828	0.000179122
Glcci1	0.156808	0.000179122
Gm26785	0.156768	0.000179122
Tbc1d9b	0.15676	0.000179122
Scarb1	0.156755	0.000179122
Uhrf1bp1	0.156656	0.000179122
Lrrc47	0.156608	0.000179122
Gbf1	0.156554	0.000179122
Sema3d	0.156549	0.000179122
Ccdc101	0.156496	0.000179122
Diap3	0.15629	0.000179122
Furin	0.156243	0.000179122
Gtpbp4	0.156213	0.000179122
Gm12696	0.156186	0.000179122
Gm13597	0.15605	0.000179122
Sart1	0.156045	0.000179122
Itsn2	0.15604	0.000179122
Nat6	0.156023	0.000179122
Ccdc136	0.15587	0.000179122
Slmo2	0.155844	0.000179122
Dym	0.155838	0.000179122
Tspan17	0.155809	0.000179122
Gxylt1	0.155783	0.000179122
Derl2	0.155753	0.000179122
Whrn	0.155733	0.000179122
Zfr2	0.1557	0.000179122
Tmem177	0.155656	0.000179122
Gak	0.155649	0.000179122
Akap13	0.155418	0.000179122
Gyg	0.155359	0.000179122
Gm20632	0.155237	0.000179122
Rabgef1	0.155196	0.000179122
Trip11	0.155164	0.000179122
Kdm5b	0.155114	0.000179122
Scn1b	0.15511	0.000179122
Cox4i1	0.155075	0.000179122
Casc5	0.15502	0.000179122
Tmub2	0.154977	0.000179122
Auh	0.154962	0.000179122
Chmp4c	0.154942	0.000179122
Mtch1	0.15492	0.000179122
Psmc4	0.15492	0.000179122
Kctd11	0.154802	0.000179122
Fbln5	0.15479	0.000179122
Mnt	0.154759	0.000179122
Rnase10	0.154744	0.000179122
Mkrn2	0.154707	0.000179122
Wdr89	0.154687	0.000179122
Zbtb14	0.15468	0.000179122
Gm10231	0.154637	0.000179122
Mamdc4	0.154515	0.000179122
Prdm15	0.154461	0.000179122
Mafk	0.154456	0.000179122
Dpp8	0.154445	0.000179122
Sil1	0.154445	0.000179122
Engase	0.154347	0.000179122
Ireb2	0.154248	0.000179122
Dnm3os	0.154222	0.000179122
Fam168a	0.154211	0.000179122
Exoc3	0.154124	0.000179122
Cdk5	0.154033	0.000179122
Nr2c2	0.154023	0.000179122
Gba	0.153833	0.000179122
Tlx2	0.153831	0.000179122
Eci1	0.153786	0.000179122
Clpb	0.153775	0.000179122
Rasa1	0.153707	0.000179122
Ggcx	0.15367	0.000179122
Gm25492	0.153589	0.000179122
Elk3	0.153568	0.000179122
Cacnb1	0.153556	0.000179122
Rpl18-ps2	0.15355	0.000179122
Gm10073	0.15353	0.000179122
Add3	0.153456	0.000179122
Rpl23a-ps2	0.153438	0.000179122
Mios	0.153376	0.000179122
Celf2	0.153365	0.000179122
Rundc1	0.153308	0.000179122
Bcs1l	0.15329	0.000179122
Psmb6	0.153239	0.000179122
Lmbr1l	0.15322	0.000179122
Slc22a21	0.153213	0.000179122
Kin	0.153065	0.000179122
Asna1	0.153047	0.000179122
Shroom2	0.152996	0.000179122
Plxnb1	0.152845	0.000179122
Gm9625	0.152799	0.000179122
Pomgnt2	0.15279	0.000179122
Ero1l	0.152738	0.000179122
Arhgef25	0.152644	0.000179122
Gm5687	0.152584	0.000179122
Sar1b	0.15258	0.000179122
Nid1	0.152535	0.000179122
Tmx2	0.152525	0.000179122
Zfp933	0.152502	0.000179122
2210417K05Rik	0.152499	0.000179122
Hlcs	0.152314	0.000179122
Aldh4a1	0.15231	0.000179122
Irak1	0.152274	0.000179122
Tmem160	0.152272	0.000179122
Zeb2	0.152183	0.000179122
Mt1	0.152162	0.000179122
Zwilch	0.152149	0.000179122
Mri1	0.152136	0.000179122
Serpinf1	0.152055	0.000179122
Taf1c	0.152034	0.000179122
Dad1	0.151995	0.000179122
Aspscr1	0.15184	0.000179122
Plxdc1	0.151836	0.000179122
Nucks1	0.151723	0.000179122
Hjurp	0.15154	0.000179122
Mnat1	0.151514	0.000179122
Rala	0.151391	0.000179122
Fgd3	0.15139	0.000179122
Myo5a	0.15137	0.000179122
Mrpl44	0.151365	0.000179122
Gm24289	0.151345	0.000179122
Gm13470	0.151323	0.000179122
Il17rc	0.15132	0.000179122
Med27	0.151282	0.000179122
Plrg1	0.151199	0.000179122
Dcakd	0.151135	0.000179122
Ap4b1	0.151132	0.000179122
Adam19	0.151088	0.000179122
Cadm1	0.151054	0.000179122
Gkap1	0.151045	0.000179122
Zfp472	0.150952	0.000179122
Hist1h1b	0.150941	0.000179122
Prr7	0.150913	0.000179122
Srpr	0.150797	0.000179122
Cep120	0.15074	0.000179122
Samd14	0.150734	0.000179122
Pnrc2	0.150647	0.000179122
Rock2	0.150643	0.000179122
Sympk	0.150626	0.000179122
Gm25636	0.150569	0.000179122
Klhl28	0.150565	0.000179122
Clta	0.150389	0.000179122
Ctsd	0.150352	0.000179122
Tsc22d4	0.150205	0.000179122
Mrps25	0.150176	0.000179122
Bgn	0.15017	0.000179122
Zfp787	0.150147	0.000179122
Pknox2	0.150127	0.000179122
Gm14038	0.150072	0.000179122
Atp6v0a1	0.150048	0.000179122
Klhl30	0.150031	0.000179122
Gm6807	0.150018	0.000179122
Peli2	0.149967	0.000179122
Smek1	0.149936	0.000179122
Gm10282	0.149911	0.000179122
Zmat5	0.149847	0.000179122
Ankmy2	0.149657	0.000179122
Qrich1	0.149652	0.000179122
Klhl26	0.149608	0.000179122
2610019E17Rik	0.149542	0.000179122
Mbnl2	0.149525	0.000179122
Grin1	0.149457	0.000179122
Aup1	0.149457	0.000179122
Dgkq	0.149446	0.000179122
Copz1	0.149443	0.000179122
Dennd6b	0.149432	0.000179122
Atrnl1	0.14928	0.000179122
Il4i1	0.149128	0.000179122
Lca5	0.149062	0.000179122
Bcl9	0.14903	0.000179122
Ccnt1	0.148984	0.000179122
Pdrg1	0.148933	0.000179122
Angel1	0.148889	0.000179122
Aldh1a1	0.148783	0.000179122
Sipa1l1	0.148692	0.000179122
Ccnj	0.14867	0.000179122
Rsbn1l	0.148629	0.000179122
Runx2	0.1486	0.000179122
Trappc8	0.148586	0.000179122
Tigd2	0.148537	0.000179122
Ggact	0.148417	0.000179122
Mdga1	0.148392	0.000179122
Zmat3	0.148297	0.000179122
Atg9a	0.14824	0.000179122
Zdhhc21	0.148227	0.000179122
Scyl1	0.148196	0.000179122
Nek9	0.148185	0.000179122
Gm16845	0.148183	0.000179122
Lgals3bp	0.148125	0.000179122
Mcoln1	0.148094	0.000179122
Elmo3	0.148073	0.000179122
Pebp1	0.148042	0.000179122
Gm26826	0.148021	0.000179122
Kif1c	0.14802	0.000179122
Gm22529	0.147989	0.000179122
Bud13	0.147957	0.000179122
Itgb4	0.147903	0.000179122
Alg5	0.147874	0.000179122
Naglu	0.147576	0.000179122
Rbck1	0.147572	0.000179122
Vwa1	0.147441	0.000179122
Pja2	0.147419	0.000179122
Tfpt	0.14741	0.000179122
Bach1	0.147373	0.000179122
Gm12481	0.147353	0.000179122
Nfyc	0.14732	0.000179122
Ptcd1	0.147317	0.000179122
H60b	0.147304	0.000179122
Rsf1	0.147304	0.000179122
Dcaf11	0.147298	0.000179122
Ankrd40	0.147275	0.000179122
Fcer1g	0.147242	0.000179122
St5	0.147226	0.000179122
Chfr	0.147176	0.000179122
Rpl27a-ps1	0.147162	0.000179122
Sync	0.147162	0.000179122
Cetn4	0.14715	0.000179122
Orai3	0.147145	0.000179122
Rapgef6	0.147113	0.000179122
Gm26598	0.147098	0.000179122
2310036O22Rik	0.147047	0.000179122
Slc9a8	0.146928	0.000179122
Smim19	0.146813	0.000179122
Baiap2	0.146798	0.000179122
Rfc2	0.14668	0.000179122
N4bp1	0.146644	0.000179122
Hmox1	0.146643	0.000179122
Abcg2	0.146567	0.000179122
Micall2	0.146551	0.000179122
Inca1	0.146538	0.000179122
Adal	0.146531	0.000179122
Mrgpre	0.146486	0.000179122
Mrpl28	0.146456	0.000179122
Rrp1	0.146432	0.000179122
Pgd	0.146426	0.000179122
Arl6ip5	0.146408	0.000179122
Rab4a	0.146365	0.000179122
Rps6ka5	0.146339	0.000179122
Arpc2	0.146264	0.000179122
Iba57	0.146248	0.000179122
Ndufa11	0.146225	0.000179122
Fancm	0.146178	0.000179122
Ppp2r3c	0.146147	0.000179122
Pcx	0.146141	0.000179122
Serinc1	0.14609	0.000179122
Hoxa7	0.14599	0.000179122
Pole	0.145972	0.000179122
Ergic3	0.14596	0.000179122
Efna2	0.145901	0.000179122
Sh3bp5l	0.145836	0.000179122
Rpl12-ps1	0.145678	0.000179122
Gtpbp1	0.145629	0.000179122
Clip3	0.145522	0.000179122
Gm4540	0.145509	0.000179122
Papss2	0.145492	0.000179122
Lrpap1	0.145477	0.000179122
Ubl4	0.145469	0.000179122
2610002J02Rik	0.145452	0.000179122
Trpm6	0.145381	0.000179122
Ccni	0.145379	0.000179122
Cyb5d2	0.145322	0.000179122
Qdpr	0.145171	0.000179122
B230325K18Rik	0.145136	0.000179122
Ift57	0.145114	0.000179122
Sigirr	0.145048	0.000179122
Snrpa	0.145023	0.000179122
Mum1l1	0.144984	0.000179122
Cnn3	0.144895	0.000179122
Zmym6	0.144887	0.000179122
Dazap1	0.144748	0.000179122
Nicn1	0.144706	0.000179122
Nab1	0.144687	0.000179122
Rnf128	0.144584	0.000179122
Gm13487	0.144577	0.000179122
Sft2d2	0.144504	0.000179122
Sbno2	0.144474	0.000179122
Kpna3	0.144437	0.000179122
0610040B10Rik	0.144367	0.000179122
Dnal1	0.14428	0.000179122
Napg	0.144278	0.000179122
Poldip2	0.144244	0.000179122
Hist2h3b	0.144137	0.000179122
Rfc1	0.144136	0.000179122
Apex2	0.144065	0.000179122
Pgm2l1	0.143954	0.000179122
Tprgl	0.14383	0.000179122
Gramd3	0.143774	0.000179122
Pdpr	0.14377	0.000179122
Zfp839	0.143648	0.000179122
Gm23130	0.143584	0.000179122
Oplah	0.143554	0.000179122
Tgfb1	0.143489	0.000179122
Dhx37	0.143372	0.000179122
Tnfrsf4	0.143363	0.000179122
Dgkd	0.143311	0.000179122
BC031181	0.143293	0.000179122
Ccdc78	0.143195	0.000179122
Lig1	0.143146	0.000179122
Fdxr	0.143069	0.000179122
Snx32	0.142999	0.000179122
Xkr8	0.142983	0.000179122
Napepld	0.142912	0.000179122
Odf2l	0.142912	0.000179122
Prdm2	0.142738	0.000179122
Eif3k	0.142727	0.000179122
2010012O05Rik	0.142717	0.000179122
Sapcd2	0.142636	0.000179122
Khdrbs3	0.142627	0.000179122
Atp5d	0.142501	0.000179122
Gm26448	0.142454	0.000179122
Gpi1	0.142407	0.000179122
Rpsa-ps12	0.142381	0.000179122
Hars2	0.142352	0.000179122
Map3k8	0.142348	0.000179122
Nacc2	0.142142	0.000179122
Zfp513	0.142088	0.000179122
Vamp4	0.142081	0.000179122
Tmem135	0.142046	0.000179122
Pkp4	0.142009	0.000179122
Gm4737	0.141903	0.000179122
Cdkl3	0.141878	0.000179122
Dzip1	0.141802	0.000179122
Lekr1	0.14179	0.000179122
Brd2	0.141786	0.000179122
Bclaf1	0.141752	0.000179122
Zak	0.141718	0.000179122
Tnfrsf9	0.141695	0.000179122
Iglon5	0.141689	0.000179122
Marchf2	0.141632	0.000179122
Dynll2	0.141584	0.000179122
Rnf19a	0.141411	0.000179122
Ehbp1l1	0.141399	0.000179122
Arl8b	0.141311	0.000179122
Xiap	0.141306	0.000179122
Zkscan6	0.141202	0.000179122
Gps2	0.141187	0.000179122
Cib2	0.141142	0.000179122
Capn2	0.140992	0.000179122
Lamb2	0.140965	0.000179122
Pfkp	0.140872	0.000179122
Fam50a	0.140868	0.000179122
Hmga1	0.140818	0.000179122
Stip1	0.140777	0.000179122
Ikzf5	0.140752	0.000179122
Egfl7	0.140747	0.000179122
Gpr137	0.140718	0.000179122
Supt16	0.140638	0.000179122
Ccdc181	0.140595	0.000179122
Naip2	0.14047	0.000179122
Ptar1	0.140437	0.000179122
Txnl4a	0.140356	0.000179122
Gm22581	0.140341	0.000179122
Snord13	0.140308	0.000179122
B020018G12Rik	0.14025	0.000179122
B230118H07Rik	0.140209	0.000179122
Gatad2a	0.140209	0.000179122
Runx1	0.140133	0.000179122
Erlin2	0.140098	0.000179122
Tagln2	0.140097	0.000179122
A930004D18Rik	0.140045	0.000179122
4930523C07Rik	0.140024	0.000179122
Sv2a	0.140022	0.000179122
Eme1	0.140021	0.000179122
1700109H08Rik	0.139954	0.000179122
Canx	0.139923	0.000179122
Yipf4	0.13991	0.000179122
Egr3	0.139826	0.000179122
Atp7a	0.139804	0.000179122
Gm15536	0.139744	0.000179122
Prmt1	0.139712	0.000179122
Hsp90b1	0.139689	0.000179122
Prex2	0.139655	0.000179122
Plin2	0.139651	0.000179122
Lss	0.1396	0.000179122
Ankrd12	0.139583	0.000179122
Tef	0.139563	0.000179122
Chaf1a	0.139476	0.000179122
Cpeb2	0.139459	0.000179122
Donson	0.139447	0.000179122
Gm13704	0.139426	0.000179122
Gns	0.139366	0.000179122
Igf2bp2	0.139287	0.000179122
Steap3	0.139284	0.000179122
4930570G19Rik	0.139257	0.000179122
Gm10575	0.139253	0.000179122
Snrnp25	0.139167	0.000179122
Nuf2	0.139074	0.000179122
Psd	0.139051	0.000179122
Pdzd11	0.138995	0.000179122
Insig2	0.13897	0.000179122
Zcwpw1	0.138935	0.000179122
Tnk2	0.138862	0.000179122
Tcirg1	0.138849	0.000179122
Mki67ip	0.13876	0.000179122
Fancf	0.138744	0.000179122
Nup153	0.138703	0.000179122
Nrbf2	0.138631	0.000179122
Ophn1	0.138614	0.000179122
Tsta3	0.138568	0.000179122
Styk1	0.138535	0.000179122
Suv39h2	0.138507	0.000179122
Golga2	0.138498	0.000179122
Tbc1d17	0.138441	0.000179122
Cnnm2	0.138391	0.000179122
Plxna3	0.138373	0.000179122
Rgs12	0.138264	0.000179122
Mbd3	0.13824	0.000179122
1700037C18Rik	0.138238	0.000179122
Hk1	0.138131	0.000179122
Agfg2	0.13813	0.000179122
Aqp1	0.138074	0.000179122
H2afj	0.138061	0.000179122
D130020L05Rik	0.138041	0.000179122
0610037L13Rik	0.138024	0.000179122
Zbtb40	0.137984	0.000179122
Ppp2r5e	0.137849	0.000179122
Comtd1	0.137804	0.000179122
Rps2-ps13	0.13778	0.000179122
Cib1	0.137771	0.000179122
Tcte2	0.137744	0.000179122
Zdhhc3	0.137719	0.000179122
Tmem186	0.137707	0.000179122
Palm	0.137701	0.000179122
Sdccag8	0.137623	0.000179122
Gm10307	0.137576	0.000179122
Srl	0.137574	0.000179122
Hemk1	0.137533	0.000179122
Dus1l	0.137497	0.000179122
Pygb	0.137486	0.000179122
Eif2b5	0.137485	0.000179122
Setd4	0.137476	0.000179122
Pop5	0.137465	0.000179122
Dgkz	0.137444	0.000179122
Pvrl2	0.137426	0.000179122
Hace1	0.137363	0.000179122
Taok3	0.13735	0.000179122
Urm1	0.13733	0.000179122
Catsper2	0.137324	0.000179122
Slc39a11	0.137299	0.000179122
Hcn2	0.137274	0.000179122
Ap5z1	0.137022	0.000179122
Mpp6	0.137009	0.000179122
Smad4	0.136954	0.000179122
Rpgr	0.136808	0.000179122
Slc25a37	0.13668	0.000179122
Dio2	0.13661	0.000179122
Fkbp7	0.136596	0.000179122
Zfp788	0.136562	0.000179122
Taf9	0.136449	0.000179122
Sugp1	0.136405	0.000179122
Nme5	0.136363	0.000179122
1110004F10Rik	0.136345	0.000179122
Klf3	0.136234	0.000179122
Mesdc2	0.136174	0.000179122
Rpl9-ps6	0.136166	0.000179122
Cep164	0.136134	0.000179122
Tbc1d22a	0.136116	0.000179122
Prpsap1	0.136108	0.000179122
Cox14	0.136043	0.000179122
Cmtm7	0.136025	0.000179122
Suz12	0.135999	0.000179122
Gm24130	0.135973	0.000179122
Polr3gl	0.135907	0.000179122
Mettl8	0.135848	0.000179122
Brd1	0.135829	0.000179122
Cacna2d1	0.135806	0.000179122
B3gnt1	0.135794	0.000179122
Rps15-ps2	0.135764	0.000179122
Nomo1	0.135757	0.000179122
Dctn2	0.135728	0.000179122
Mybl2	0.13567	0.000179122
Dpy19l3	0.135589	0.000179122
Dgcr8	0.135587	0.000179122
Mrps24	0.135503	0.000179122
Cuedc2	0.135443	0.000179122
Hadha	0.135394	0.000179122
Osgepl1	0.135382	0.000179122
Gabarapl1	0.135359	0.000179122
Mrps16	0.135344	0.000179122
Mllt10	0.135304	0.000179122
Fech	0.135195	0.000179122
Exoc7	0.135179	0.000179122
Wrap73	0.135172	0.000179122
Gm6085	0.135102	0.000179122
Perp	0.135024	0.000179122
Wdr43	0.135008	0.000179122
Vars	0.134965	0.000179122
Dguok	0.134904	0.000179122
Kat5	0.134872	0.000179122
Lamtor4	0.13484	0.000179122
Rbm33	0.134808	0.000179122
Ddah1	0.1348	0.000179122
Plekhm1	0.134754	0.000179122
Tubg2	0.134731	0.000179122
Hip1r	0.134666	0.000179122
Snx11	0.134633	0.000179122
Epb4.1	0.134601	0.000179122
Neurl1a	0.134559	0.000179122
Itpr1	0.134502	0.000179122
Mfhas1	0.134502	0.000179122
Fzr1	0.13449	0.000179122
Gm11478	0.134442	0.000179122
Mmaa	0.134411	0.000179122
Cyr61	0.134357	0.000179122
Gm10224	0.134321	0.000179122
D19Bwg1357e	0.134304	0.000179122
Gmppb	0.134284	0.000179122
Dnajb1	0.134027	0.000179122
Med16	0.134016	0.000179122
Ube2q2	0.13398	0.000179122
Acaa1a	0.133977	0.000179122
Fam105b	0.133914	0.000179122
Nup214	0.133897	0.000179122
Fdft1	0.133868	0.000179122
Zfp952	0.133808	0.000179122
Zfyve19	0.133787	0.000179122
Shoc2	0.133784	0.000179122
Mlec	0.133768	0.000179122
Pms1	0.133754	0.000179122
Acbd3	0.133728	0.000179122
Uxs1	0.133627	0.000179122
Trmt11	0.133595	0.000179122
Atox1	0.133589	0.000179122
Actr1a	0.133586	0.000179122
Ift172	0.133505	0.000179122
Otx1	0.133505	0.000179122
Slc22a4	0.133421	0.000179122
Crip1	0.133331	0.000179122
Sgsm1	0.133305	0.000179122
Camsap2	0.133302	0.000179122
Sh3bgrl3	0.1333	0.000179122
Tspan9	0.133288	0.000179122
Pi4k2a	0.133258	0.000179122
Glipr2	0.13324	0.000179122
Nlk	0.133236	0.000179122
Gm10621	0.133198	0.000179122
Fam13b	0.133179	0.000179122
Vrk2	0.133167	0.000179122
Acrbp	0.133155	0.000179122
Gm22748	0.133106	0.000179122
Ndufb2	0.133093	0.000179122
Psma4	0.133079	0.000179122
Smg5	0.132948	0.000179122
Irgq	0.132938	0.000179122
Tufm	0.132919	0.000179122
Gm10762	0.132898	0.000179122
Wdr26	0.132879	0.000179122
Neil3	0.132875	0.000179122
Ten1	0.132821	0.000179122
Ptprn	0.132776	0.000179122
Lnx2	0.132713	0.000179122
Rpl8	0.132637	0.000179122
Gm11425	0.132586	0.000179122
Mfn2	0.132555	0.000179122
4930524L23Rik	0.132408	0.000179122
Zfp68	0.132368	0.000179122
Cpe	0.132361	0.000179122
Ccbl2	0.132313	0.000179122
Ocel1	0.132309	0.000179122
2410127L17Rik	0.132274	0.000179122
Hmg20b	0.13221	0.000179122
Sorbs3	0.132181	0.000179122
Krtcap2	0.132146	0.000179122
Calr	0.13214	0.000179122
Pcdhb14	0.132125	0.000179122
Mia2	0.132092	0.000179122
Nfe2l2	0.132006	0.000179122
Tcf7l2	0.131971	0.000179122
Cacna1a	0.131967	0.000179122
Senp6	0.131945	0.000179122
Tfe3	0.131867	0.000179122
Ankrd26	0.131825	0.000179122
Oaz2	0.131727	0.000179122
C030037D09Rik	0.131705	0.000179122
D830025C05Rik	0.131658	0.000179122
Cep89	0.131589	0.000179122
Ddx11	0.131537	0.000179122
Ap1s1	0.13148	0.000179122
Cep170b	0.13147	0.000179122
Foxs1	0.13145	0.000179122
Bet1l	0.131446	0.000179122
Slc9a5	0.131373	0.000179122
Alkbh7	0.131365	0.000179122
Mark2	0.131337	0.000179122
Papss1	0.131335	0.000179122
Ramp3	0.131245	0.000179122
Fam117a	0.131229	0.000179122
Slc26a2	0.13118	0.000179122
Mdh2	0.131149	0.000179122
Tbrg4	0.131044	0.000179122
Zfp280c	0.130976	0.000179122
Nipa2	0.130917	0.000179122
Fam122b	0.130908	0.000179122
Syngr1	0.130802	0.000179122
Atrip	0.130784	0.000179122
Nr2f1	0.130768	0.000179122
Gstm1	0.130753	0.000179122
Gm26328	0.130751	0.000179122
Zdhhc1	0.130705	0.000179122
Epn1	0.130656	0.000179122
Epb4.1l3	0.130613	0.000179122
Phf23	0.130573	0.000179122
Chtf8	0.130467	0.000179122
Emc8	0.130466	0.000179122
Man1a2	0.130396	0.000179122
Col4a5	0.130317	0.000179122
Acss2	0.130311	0.000179122
Ccdc82	0.130292	0.000179122
Gm11675	0.130249	0.000179122
Znrd1as	0.130156	0.000179122
Decr1	0.130128	0.000179122
Rxra	0.130125	0.000179122
Nenf	0.130106	0.000179122
Psmc3	0.130068	0.000179122
Jarid2	0.130066	0.000179122
Dzip3	0.130055	0.000179122
Snx7	0.129949	0.000179122
Lipt1	0.12994	0.000179122
Cmtr1	0.129887	0.000179122
Hspa2	0.129882	0.000179122
Rrbp1	0.129853	0.000179122
Mad1l1	0.129812	0.000179122
Btd	0.129759	0.000179122
Cdc40	0.129751	0.000179122
Rps19-ps11	0.129711	0.000179122
Ephb6	0.12963	0.000179122
Tubgcp3	0.129508	0.000179122
Btbd9	0.129497	0.000179122
Ccdc41	0.129441	0.000179122
Hist1h4n	0.129397	0.000179122
Prmt5	0.129365	0.000179122
Mr1	0.129254	0.000179122
Trio	0.129239	0.000179122
Rps12-ps9	0.129224	0.000179122
Rnf40	0.129215	0.000179122
Hdac3	0.129174	0.000179122
Mpst	0.128949	0.000179122
Lonrf3	0.128938	0.000179122
Ctnnbl1	0.12888	0.000179122
2410015M20Rik	0.128694	0.000179122
Leprot	0.128629	0.000179122
Rpl38-ps1	0.128577	0.000179122
Cystm1	0.128558	0.000179122
Mpzl3	0.128523	0.000179122
Clk1	0.128497	0.000179122
Slc25a39	0.128474	0.000179122
Gm25635	0.128441	0.000179122
Commd5	0.128394	0.000179122
Mocs1	0.12838	0.000179122
Nhej1	0.128342	0.000179122
Ddx24	0.128283	0.000179122
Gm5453	0.128258	0.000179122
Gprc5a	0.128241	0.000179122
Cir1	0.128193	0.000179122
Usp5	0.12819	0.000179122
Fgfr1op	0.128155	0.000179122
Phldb1	0.128105	0.000179122
Alg11	0.127964	0.000179122
Ncoa3	0.12793	0.000179122
Dhx57	0.127927	0.000179122
Flt3l	0.127915	0.000179122
Orai1	0.127883	0.000179122
Eif6	0.12784	0.000179122
Eme2	0.127766	0.000179122
Rassf3	0.127719	0.000179122
Cx3cr1	0.127656	0.000179122
Fbxw9	0.127653	0.000179122
Adat3	0.12764	0.000179122
Ap2a2	0.127621	0.000179122
Gabra2	0.127568	0.000179122
Tesk1	0.127409	0.000179122
Ranbp6	0.127396	0.000179122
Mrpl14	0.127282	0.000179122
Hist4h4	0.127156	0.000179122
Mthfr	0.127123	0.000179122
Gm15427	0.127097	0.000179122
Gm24727	0.127073	0.000179122
Nipbl	0.127071	0.000179122
Rad50	0.127055	0.000179122
Prpf4b	0.127045	0.000179122
Mettl6	0.12704	0.000179122
Gm10243	0.126924	0.000179122
Ap1s2	0.126901	0.000179122
Mien1	0.126895	0.000179122
Gm21811	0.126859	0.000179122
Hsd17b11	0.126855	0.000179122
Vezf1	0.126843	0.000179122
Synj2bp	0.126825	0.000179122
Csnk1e	0.126822	0.000179122
Chst7	0.126798	0.000179122
Gm2115	0.126757	0.000179122
Gripap1	0.126751	0.000179122
Rufy2	0.126749	0.000179122
Fbf1	0.126735	0.000179122
n-R5s33	0.126722	0.000179122
Erc1	0.126598	0.000179122
Vamp2	0.126593	0.000179122
[truncated: 14,190 more rows]

## Sheet: Parental GC-treated in vivo
Gene name	log2FoldChange	log10pval
Mt2	1.65102	20.4006
Fcgbp	-2.15723	19.2672
Per1	2.00297	15.9104
Mt1	1.69352	15.357
Tsc22d3	2.07108	13.1526
Gadd45g	1.40123	11.2564
Adrb1	2.15872	11.2257
Il1b	-2.39241	11.064
Chi3l3	2.54414	11.064
Ccdc3	1.93011	10.9959
Hif3a	2.79406	10.6821
Mme	1.40984	10.474
Stfa3	-2.12746	10.3492
Tnf	-1.76681	9.65482
BC100530	-1.8936	9.37881
Reg3g	2.14438	9.19459
Retnla	-1.72201	8.98921
8430408G22Rik	2.20617	8.35189
Fmo2	2.12286	8.1878
Reg1	2.43547	8.15087
Dcstamp	-1.79407	7.95329
E230001N04Rik	2.50399	7.9223
Rnf169	1.35576	7.49622
Clec7a	-1.43807	7.15852
Fam46b	1.46029	7.1268
Sned1	1.38286	6.95035
Ddit4	1.56611	6.75853
Ramp2	1.6072	6.3401
Rgs2	1.62248	6.31082
Ldlr	-1.05915	6.24361
Nrip1	1.09276	6.04276
Lrrc32	-1.33438	5.87387
Klf9	1.35961	5.73786
Agt	1.56906	5.61937
Klf10	-1.20903	5.56806
Ccl4	-1.67326	5.38765
Cebpd	1.45732	5.38765
Lor	1.11169	5.33859
Ndrg2	1.03239	5.33859
Alox12e	-1.99341	5.33859
Pcsk9	-1.70346	5.33817
Sult1a1	1.92331	5.20827
Ccl22	-1.52456	5.14917
Tm6sf1	1.27882	4.96817
Ctla2a	1.00285	4.95346
Pappa	1.09715	4.93039
Tigd2	1.31906	4.93039
Gjb2	-1.97683	4.89427
Amica1	1.62389	4.81072
Cyp51	-1.03235	4.7791
Ffar2	-1.6371	4.7791
Nr4a3	-1.44511	4.77224
Sgk1	1.16025	4.77224
Krt15	1.29453	4.66234
Mum1l1	1.49615	4.64096
Stab1	1.14009	4.64096
Gsdmc	-1.67738	4.64096
Ltb	-1.7278	4.64096
Gadd45a	-1.538	4.37544
Adamts1	1.06451	4.36034
Nrxn1	1.9759	4.28571
Gpr68	-1.33327	4.2427
Col10a1	-1.80595	4.18854
Vcam1	0.949955	4.18792
2610528A11Rik	-1.3582	4.15636
Apoe	1.15798	4.09774
Cxcl5	-1.93917	4.08035
Serpina3m	1.93496	4.06595
Ier5l	-1.21497	4.04819
Cers4	1.20107	4.04819
E330013P04Rik	1.68364	4.02286
Krt78	1.46297	4.0089
Slc1a3	1.4231	3.99444
Bst2	-1.28619	3.89128
H2afx	-1.43185	3.89004
Adm	1.38733	3.82141
Hes1	-1.50983	3.74023
Itprip	-1.19874	3.62039
Ccr7	-1.53505	3.57666
M1ap	0.886358	3.53661
Abca9	1.51181	3.53661
Gnao1	1.19098	3.52465
Aox1	1.10239	3.51338
Ap1s2	1.02448	3.51027
Btla	-1.42271	3.48849
Ly75	-1.03625	3.42452
Neb	1.3162	3.40853
Peg10	1.15324	3.40853
Plau	-1.47003	3.40321
Pcdh9	1.32837	3.40155
Ptgfr	1.25184	3.33667
Fads1	-0.816842	3.32936
Dkkl1	1.07262	3.31542
Rhoh	-1.20653	3.28879
Spns2	-1.50146	3.28879
Cyp26b1	1.29683	3.27613
Plvap	-1.05204	3.24651
Cfp	-0.851013	3.21151
Isl1	0.964836	3.19651
Deptor	0.990653	3.19651
Stfa1	-1.76042	3.19651
Plk1	-0.950352	3.17503
Themis2	-1.20744	3.13881
Zfhx4	0.988203	3.12883
Klk10	1.08923	3.12225
Timp3	0.963707	3.10178
Ccl7	-1.64229	3.10178
Chodl	1.71506	3.10178
Ankrd29	1.32078	3.05883
Pik3r1	1.02718	3.05143
Fam114a1	0.88814	3.01086
Alpk3	1.19374	2.9921
Cbr2	0.963713	2.9921
Cp	1.15316	2.94447
Dpep1	1.00208	2.94447
Cidea	1.47361	2.94447
Ptn	1.11868	2.90384
Cdt1	-0.901452	2.90384
Smad7	-0.994104	2.88136
Chka	1.06821	2.87644
Sprr1a	-1.2526	2.85694
Lpar4	0.805114	2.84427
F2rl1	-1.22238	2.81753
Il21r	-0.980673	2.80561
Dgat2l6	1.60285	2.79295
Foxred2	1.54773	2.79295
Gabbr1	1.11361	2.79295
Ptafr	-1.02881	2.74777
Phf15	1.06357	2.74777
Lmod2	1.38759	2.72682
Sfn	1.21257	2.68082
Pkd1	0.90065	2.67141
Abcc3	1.28158	2.66965
Mertk	1.01078	2.6353
Pctp	0.958298	2.58802
Slpi	-1.19307	2.57462
Sult5a1	1.20213	2.57462
Il2ra	-1.16892	2.56477
Zfc3h1	1.2835	2.56477
Zbtb16	1.56055	2.56477
Spink5	0.860675	2.55047
Porcn	0.990274	2.54296
Cyr61	1.32605	2.54296
Irs1	-0.82626	2.53103
Ddah1	0.916645	2.52138
Coro1a	-1.10419	2.4993
Myl9	1.20506	2.48799
Stat4	-1.22792	2.46676
Pfkfb3	0.849244	2.43151
Ppp1r16b	-1.04457	2.43151
Gmeb2	-1.0941	2.43151
Far2	1.26163	2.43151
Kcnj15	1.28383	2.43151
Cdk2ap2	-0.688747	2.42211
Cd83	-0.922706	2.42165
Serpina3j	1.45557	2.42165
Rassf5	-0.967213	2.40025
Plcb4	0.854027	2.40025
Egr1	-0.954967	2.40025
Scara5	1.09487	2.3921
Agfg2	0.88449	2.39004
Notch4	1.10895	2.36984
Tmem100	0.907614	2.35004
Gad2	1.50292	2.32365
Asgr2	-1.54621	2.32365
Tgif1	-1.33724	2.31486
Aloxe3	1.23912	2.30917
Smpd3	1.00106	2.29161
Siah2	-0.875121	2.27898
Wbscr17	1.19931	2.27898
Gm12122	1.01459	2.27898
Medag	0.756567	2.27557
Sbsn	0.714718	2.27557
2310050C09Rik	0.911831	2.27414
Cenpv	-0.898977	2.22252
Angptl1	1.48294	2.20544
Lce1k	0.950602	2.20544
Eps8l1	1.01705	2.20544
Reep6	1.18876	2.20544
Psors1c2	-1.08945	2.20544
Itgal	-0.888101	2.20394
Lrrtm2	-1.35681	2.1965
Sprr2g	-1.50597	2.18451
Glul	0.796629	2.18185
Rbpj	-0.577539	2.17639
Meg3	0.803201	2.17069
Stard8	0.94786	2.15786
Skil	-0.598246	2.15786
Slc6a4	1.25982	2.15786
Tifab	-0.958477	2.15786
Pkn1	-0.874661	2.14549
Abl2	0.657818	2.14386
Crabp2	-1.33889	2.14065
Serpina12	0.960812	2.13789
Junb	-1.2661	2.13499
Tcap	1.02874	2.13087
Rtn1	-0.89085	2.13042
Galnt16	1.31266	2.11502
Psapl1	0.879803	2.11053
B3gnt3	-0.766986	2.10507
Krt16	-1.13692	2.09903
Slc10a6	1.2051	2.09189
Cd163	1.07466	2.09149
Hbb-bt	-1.02288	2.09149
Tagln	1.21214	2.08934
Itga10	0.896561	2.08325
Irf4	-1.41242	2.07583
Gm11361	-0.995077	2.07229
Nkd2	0.675281	2.07229
Tpsb2	0.920921	2.07165
AI467606	-0.996687	2.06974
Net1	1.05024	2.06974
Cxadr	-0.902495	2.06974
Ssh2	0.818337	2.06954
Traf4	-1.14772	2.06341
Gm26070	1.30648	2.06192
Cited2	0.957232	2.05632
Ttn	0.988112	2.0478
Hyal2	-1.25479	2.0478
Rnf125	1.21482	2.0478
Ercc5	0.947606	2.03961
Tes	0.765585	2.03961
Gm15675	1.37928	2.02545
Lbr	-0.863488	2.02545
Snta1	0.843665	2.02545
Cd2	-0.866308	2.02545
Col4a1	0.780993	2.02545
Krt6b	-1.43144	2.02545
Brms1	-1.01945	2.02545
Traf1	-0.805833	2.01303
Brinp3	1.37129	2.00561
Podn	1.08577	1.99913
Ifitm5	1.1784	1.99752
Lce1a2	0.840184	1.99423
Socs1	-1.38234	1.98842
Hhat	0.919494	1.98027
Numa1	-0.751932	1.98027
H2-K1	-1.00813	1.97167
Gm10115	1.03319	1.9711
Tmod4	1.07904	1.9711
Erdr1	1.18904	1.9711
Rps6kb2	0.827387	1.9711
Tnip3	-0.929214	1.96928
Tnfrsf12a	-1.17728	1.96928
Slamf9	-0.803558	1.96564
Gadl1	-1.17032	1.96564
Csta	-1.25454	1.96564
Cd5	-1.394	1.96564
Cyp2s1	-1.23475	1.96307
Pdxk	0.728402	1.96307
Fstl3	0.769365	1.96018
Col1a1	0.532582	1.96018
Ubtf	-0.790654	1.94998
Trim2	0.723584	1.9476
Tor1a	-1.21398	1.94468
Tle2	1.064	1.93362
Slc24a3	0.976992	1.93213
Tpsab1	1.10204	1.92712
Tnni2	0.771879	1.91051
Orm1	0.765884	1.90657
Tubb3	-0.93022	1.89663
Serpina3n	0.85553	1.89663
Pmaip1	-1.17425	1.88119
Parvb	-1.07949	1.87777
Ext2	-0.879997	1.86835
Slc25a28	-1.09942	1.86374
Sema4d	-1.16101	1.8605
Pmel	-1.2702	1.84528
Cd247	-1.12828	1.82444
Ank	-0.925625	1.82444
Rhoj	0.647801	1.81988
Gm26917	1.30387	1.81825
Cfh	0.815622	1.81593
2410006H16Rik	-0.734123	1.81457
Bcar3	-1.17873	1.81249
Mylk	0.874336	1.81223
Socs5	-0.630025	1.79732
Bckdhb	0.841374	1.78987
Adh1	1.08427	1.78694
Irf5	-1.10056	1.77955
Ctsl	-0.921834	1.77852
Tmem87b	0.991354	1.77759
Vps37b	-0.799618	1.77759
Akt1s1	-0.915086	1.77759
Bub1b	-1.15939	1.77542
Tmem200a	-1.14888	1.76849
Ccdc141	1.27388	1.76549
Oasl2	-0.92328	1.75263
1600014C10Rik	-0.945778	1.75263
Pxdc1	-1.24959	1.75263
Pde4d	0.842738	1.7498
Ptpn11	0.827813	1.74913
Cped1	0.696777	1.74913
Stk38	0.642582	1.74555
Rps24-ps3	-1.07463	1.7428
Gpx3	0.804296	1.7428
Ppia	-0.947732	1.73788
Krt20	1.28478	1.73693
Neto2	-1.01673	1.73571
Psmb9	-1.08258	1.73118
Pinlyp	-1.31147	1.72853
Metrnl	-0.96905	1.72631
Scai	0.679917	1.725
Spns3	-1.07502	1.725
Setbp1	0.81788	1.71783
Coq5	0.627946	1.71192
Nedd4	0.496457	1.71192
Nlk	0.736937	1.71192
Pdgfrb	-0.892518	1.71192
Smyd1	1.21075	1.7092
Polr1d	-1.00508	1.70371
Adora2a	-1.19176	1.69527
H19	1.04525	1.6951
Slc27a4	0.802329	1.69149
Rab42	1.20145	1.69047
Adamts2	0.566497	1.69047
Pqlc1	-0.73338	1.69047
Nfia	0.758948	1.6903
Pfn1	-1.27456	1.6903
Ppp2r3c	1.01072	1.6903
Zbtb20	0.682135	1.6903
Plce1	0.861282	1.6903
Speg	0.810675	1.68325
Fkbp7	0.907535	1.68323
Arhgef5	0.759112	1.68323
Fam83e	1.30324	1.68323
Pknox2	0.873269	1.68323
Pax9	1.13834	1.68323
Slc5a3	-0.767653	1.68323
Nrtn	1.04301	1.68323
Polr2g	-0.742453	1.68095
Elovl4	0.882509	1.67634
Cebpb	0.644865	1.66194
Armcx5	0.926697	1.66194
Hmgcr	-0.665563	1.66194
Il1r1	0.91517	1.66089
Igfbp5	-0.859569	1.6572
Sprr1b	-1.10959	1.65182
Ldb3	1.01033	1.65182
Bcl2l1	0.785534	1.65069
B3galnt1	0.913296	1.64381
Aph1b	0.855737	1.63524
Smim15	0.801773	1.6349
Rgs16	-1.15185	1.6295
Defb1	0.993643	1.6295
Ankrd26	0.861727	1.62799
Rcn2	-0.847722	1.62799
Tnfrsf9	-0.747317	1.6258
Apln	-0.756216	1.62459
Epb4.1l4b	0.859941	1.62459
Wsb1	-0.784808	1.62459
Col1a2	0.653805	1.62403
Relb	-0.608006	1.62403
Zfp658	0.756884	1.62403
Plek2	-0.989973	1.62403
Nnat	1.16247	1.6236
Rnf114	-1.03864	1.6236
Lamb2	0.744328	1.61456
6330403L08Rik	-0.73376	1.61453
Car11	1.04855	1.60958
Prss35	1.26233	1.60309
Lmbrd2	0.795919	1.60309
Lpar6	-0.769989	1.59506
Tmem39b	-1.03485	1.59073
Cacna1b	1.1213	1.58794
Irf1	-1.03429	1.58794
Fgd4	1.13057	1.58794
Marco	-1.28619	1.5872
4930523C07Rik	0.665857	1.5872
Gm4987	-0.728568	1.5872
Iffo2	-0.589459	1.5872
Fbn2	0.724418	1.5872
Ngef	-1.05071	1.58594
Pon3	0.930993	1.58029
Ccnb2	-0.841168	1.58029
Mapk6	-0.648673	1.58029
Gdpd2	0.885046	1.57739
Smu1	-0.873967	1.57739
Klrb1b	-0.794103	1.57739
Angpt1	0.769168	1.57386
Slc25a17	0.655853	1.57386
Aqp3	-1.13833	1.57048
Smpdl3b	-0.845228	1.57048
Fez1	-0.989662	1.57048
Pcx	0.877913	1.57037
Tgm2	0.715603	1.56899
Atp6v1g1	-0.852279	1.56831
Prdm5	0.827897	1.56831
Ier5	-0.891428	1.55531
Mapk3	-0.624071	1.55531
Atp2a1	0.762059	1.55394
Adamts12	0.954532	1.54804
Blcap	-0.842441	1.54318
Tm4sf1	-0.670945	1.54318
Trafd1	-0.883436	1.54318
Spock2	1.12239	1.54318
Cebpe	-1.28302	1.54318
Cdc20	-0.605911	1.53579
Phf13	-0.890431	1.53129
Greb1	0.645907	1.53129
Dapl1	0.928226	1.53084
Crispld2	0.625684	1.53078
Bub3	-0.720994	1.52852
Scn7a	1.02787	1.52825
Cstad	0.934552	1.5245
Dnajc25	0.732302	1.5245
Tef	0.614087	1.5245
Pyroxd2	0.907833	1.51913
Arsb	-0.827148	1.51612
Fam96a	-0.599859	1.51547
Tbpl1	-0.99818	1.51005
Rabepk	0.638754	1.50748
Gm16014	1.21018	1.50748
Gm14137	-1.05094	1.50637
Kdr	-0.876928	1.50552
Plbd1	-0.967118	1.50552
Mmp9	-1.06308	1.50444
Pex11a	0.953364	1.50444
A830010M20Rik	1.02245	1.50104
Dennd4c	1.11209	1.50097
Gm11249	-0.88171	1.49245
Auts2	0.836985	1.48562
Aurkb	-1.17296	1.48562
Sobp	0.840191	1.48497
Cnfn	-1.16653	1.48076
Tfrc	-0.833053	1.48076
Mettl14	-1.04182	1.47992
Gdap2	0.676893	1.47771
Cdkn1c	0.859956	1.47653
Thap4	-0.72186	1.47131
Slc30a1	-0.793599	1.47131
AA467197	-0.811537	1.47131
Rgag4	-0.850484	1.47131
Oasl1	-1.12436	1.47131
Clip3	0.706068	1.47131
Ascl2	1.15482	1.47131
Mmp12	-1.05513	1.47131
Pvrl1	-1.17668	1.47131
Sema7a	-0.911273	1.47131
Tmem191c	0.917217	1.47131
Ager	1.11755	1.47131
Phka2	0.773725	1.47039
Zfp609	0.860264	1.46933
Micall1	0.585455	1.46873
Trim8	-0.682103	1.46843
Il15ra	1.20251	1.46653
Cish	-0.800721	1.46537
Atp8b1	1.0072	1.46537
Ncstn	-1.05348	1.46081
Ap4e1	0.862022	1.45692
Mif4gd	-0.597643	1.45692
Tomm22	-0.947374	1.45692
Tob2	1.21942	1.45692
A330017A19Rik	0.882649	1.45692
Lnx2	-0.651773	1.4562
Txndc5	-1.04142	1.449
AC149090.1	0.846301	1.449
Cyp46a1	1.24292	1.44836
Gm15472	1.03829	1.43884
Jhdm1d	0.779244	1.43706
Rpl36al	-0.619229	1.4335
Tnn	1.0119	1.43003
Cd4	-1.0173	1.42777
Klf4	0.955048	1.42754
Tmod2	0.906633	1.42754
P2ry10	-1.18023	1.42573
Gm16751	1.18085	1.42559
Tnfsf8	-1.05784	1.42492
Dnase1l2	0.814356	1.42492
Lamtor2	-0.606217	1.4216
Aldoc	-0.815205	1.42139
Hebp2	0.79409	1.41712
Tns1	0.671758	1.41476
Uvssa	0.733239	1.41476
Mrps11	-0.81052	1.41476
Marcks	-0.693638	1.41476
Sec14l4	0.893562	1.40914
Gatad2b	0.932765	1.40824
Ranbp9	-0.841935	1.40824
Siae	0.682243	1.40714
Dclre1b	0.94892	1.40234
Eif2ak3	0.916959	1.40234
Igf2	-1.1359	1.40114
Cd72	-0.937307	1.39084
Pde4dip	0.56218	1.3908
Ptchd1	1.0662	1.38746
Rps2-ps10	-0.849981	1.38455
Bap1	-0.659027	1.38355
Isg15	-1.062	1.38238
2210017G18Rik	1.15318	1.38238
Plekha5	0.739821	1.37833
Eif2ak2	-0.78671	1.37556
Esrra	-1.05066	1.37523
Errfi1	0.604794	1.37492
6720401G13Rik	0.88205	1.37418
Il2rb	-0.770031	1.37418
Asf1b	-1.05787	1.37288
1110004F10Rik	0.928172	1.37086
Fam25c	0.763352	1.37086
Srsf9	-0.945617	1.36636
Tmsb10	-0.858446	1.36636
Slit3	0.825937	1.36008
Amz1	-0.822023	1.35998
Mgll	0.80891	1.35998
Fgfr1op2	0.595819	1.35998
Sertad1	-0.965477	1.35998
Kif26a	-1.11797	1.35998
Myd88	-0.746942	1.35785
Spats2l	0.811748	1.35718
Mcm4	-0.847242	1.35718
Tmem104	0.580304	1.35636
Hbegf	-0.6323	1.35636
Dpt	0.648094	1.35509
Rrbp1	0.626106	1.35509
Hbb-bs	-0.81798	1.35389
Nsg2	-1.20328	1.35389
Espl1	-0.835759	1.35389
Ap1ar	0.716897	1.35316
AB041803	1.10054	1.34897
2410080I02Rik	0.992639	1.34889
Rrad	-1.03028	1.34837
Npr2	0.861419	1.34699
Gstm2	0.739515	1.34552
Ikzf2	-0.785242	1.34384
Btf3	-0.914523	1.34205
Bnc2	0.821421	1.34112
Rilpl2	-0.907778	1.33947
Lsm14a	-0.838647	1.33773
Mreg	-0.910505	1.33589
Sat1	-0.913723	1.33543
2210018M11Rik	-0.51729	1.33543
Gpr133	0.773798	1.32822
BC024582	1.10235	1.32691
Svil	0.625036	1.32592
Tmbim6	-0.846671	1.32577
Hnrnpul1	-0.583821	1.32468
2700060E02Rik	-0.90779	1.32468
Epha3	0.848671	1.32468
Zfp871	0.783771	1.32451
Gcn1l1	0.620564	1.3232
Vwa5a	-0.565372	1.32248
Rep15	0.89292	1.32241
Lrg1	0.596968	1.32037
Mpzl2	-0.892923	1.31958
Cdc45	-0.730699	1.31863
Malsu1	0.681279	1.31789
Cdca3	-0.621273	1.31789
Gpr97	1.15838	1.31789
Sh3bp4	-0.874895	1.31548
Mdn1	0.527384	1.31548
Fam133b	0.692876	1.31548
Cntnap1	1.106	1.31548
Ier3	-0.794153	1.31548
Brwd1	0.609588	1.31328
Pias3	0.584545	1.31116
Wdr3	0.609573	1.31116
Dnajc7	-0.701655	1.31108
Nuf2	-0.623265	1.30516
Dclk1	0.510187	1.30516
Zcchc9	0.850429	1.30516
BC117090	-1.12755	1.30516
Tssc1	0.55435	1.30277
Rnf208	0.929184	1.30243
4930594M22Rik	1.15339	1.30243
Nsg1	-0.865025	1.3019
Slc25a46	0.670268	1.29749
Zc3h6	0.688825	1.29364
Ctdsp2	-1.00053	1.28937
Ggnbp1	1.02052	1.28937
Foxp3	-0.943885	1.28689
Rps9	-0.83488	1.2859
2310042E22Rik	-1.13104	1.2859
Timp1	-0.644539	1.28529
C1galt1c1	-0.833577	1.28529
Edem1	-0.801636	1.28529
Angptl6	0.945336	1.28529
Bbip1	0.815709	1.28519
Tmcc3	-0.567149	1.28516
Pbdc1	-0.655145	1.28199
Rab11fip3	0.813578	1.28199
Sf3a3	-0.803334	1.28194
Dnm3	1.00949	1.27725
Fmo1	1.00049	1.27725
Maml3	0.785785	1.27725
Ssbp1	1.061	1.27725
Mb21d1	-0.638154	1.27725
Mrps18c	-0.524795	1.27436
Fam53b	0.614913	1.27436
Vdac2	-0.520946	1.27436
Ubp1	0.544338	1.27436
Tmem161b	0.759116	1.27436
Serpina3c	0.967956	1.27436
H2-Q4	-0.987553	1.27436
Gjb5	0.875889	1.27088
Krt1	0.782053	1.26899
9530068E07Rik	-0.972427	1.26698
Napb	0.754011	1.26514
Col6a2	0.577499	1.26354
Plrg1	0.773458	1.26302
Sema3c	0.887949	1.26173
Tmpo	-0.571151	1.26173
H2-Q6	-1.10013	1.26173
Hdgf	-0.658334	1.25987
Sf3b5	-1.0133	1.25888
Mrpl20	-0.646107	1.25467
Hadhb	-0.877759	1.25467
Klrg1	-1.08922	1.25467
Naga	-1.03652	1.25467
Helz2	-1.14965	1.25299
Cald1	0.685964	1.25299
Plekha1	0.67811	1.25299
Pkn3	-0.931328	1.24882
Neu1	-0.730639	1.24882
Pdcd1lg2	-1.03667	1.24882
Hhex	-0.814689	1.2414
Adap2	1.03606	1.2401
Hmgcs1	-0.573561	1.23931
Ccndbp1	-0.73197	1.23873
Angpt4	-1.03525	1.23873
Gm13573	1.10706	1.23779
Orai2	-0.780945	1.23779
Fxyd6	-0.614484	1.23779
Mrc2	-1.00592	1.23779
Serpinb6b	-1.05135	1.23779
Wnk4	1.06466	1.23737
Gm10478	0.769091	1.23737
Itgb8	1.01265	1.23181
Kifc1	-0.968702	1.23135
Arglu1	0.584833	1.23058
Stx2	0.672415	1.22934
Fam63a	-0.860678	1.22832
Ssbp4	0.694297	1.22605
Ddx39	-0.593077	1.22605
Itgb7	-0.645791	1.22605
Cdc42ep3	-1.01954	1.22605
Wfdc12	-0.873405	1.22518
Gm10288	-0.617405	1.22465
Gm24265	1.14552	1.22465
Rtp4	-0.866613	1.22188
Tnfrsf18	-0.665074	1.21908
Cdsn	0.733646	1.21908
Nf1	0.811984	1.21806
Eif4b	-0.436651	1.21806
Serpinb2	-1.07685	1.21719
Tlr5	1.05748	1.21719
Rps2-ps13	-0.73764	1.21719
Runx3	0.695137	1.21719
Trdn	0.89433	1.21719
Cxcl14	-0.7143	1.21719
Layn	0.746174	1.21632
Cdh11	0.670826	1.21508
Skiv2l2	0.816028	1.21508
Gpx2	-0.984882	1.21448
Mlx	0.718551	1.21195
Rpl27-ps3	-0.790631	1.21195
1700086O06Rik	0.781027	1.21178
Eya1	0.867968	1.20981
Traf6	-0.788042	1.20981
Ndufb2	0.751137	1.20981
Irs2	0.961908	1.20981
Arhgap32	0.510201	1.20981
Itpr3	-0.586256	1.20981
Fosl1	-0.867271	1.20981
D16Ertd472e	-0.723466	1.20367
Gm4735	-0.892527	1.20132
Nbea	0.652175	1.2006
Trpm2	0.787459	1.19774
Cdc34	-0.603487	1.19643
Setd5	0.620807	1.19289
Tnk2	-0.598496	1.19289
Pde1a	0.95581	1.19071
Awat1	0.892139	1.19071
Wdfy4	-0.763764	1.19071
Mrpl44	-0.787996	1.1902
Jsrp1	1.02565	1.18909
Rnf128	0.966188	1.18881
Dck	-0.97928	1.18241
Ninl	0.935645	1.18169
Med12l	1.10333	1.18169
Dph2	-0.573292	1.18169
Mapk1ip1	0.655333	1.18169
6430548M08Rik	0.666701	1.18169
Slc39a9	-0.840742	1.18169
Sqle	-0.629652	1.18169
Vasn	-0.838848	1.18169
Fstl1	0.565541	1.18169
Cdk20	0.800772	1.18129
Clk1	0.551913	1.18008
Nrp2	-0.585728	1.18008
B2m	-0.661053	1.18008
Eif2s2	0.706215	1.18008
Ect2	-0.875557	1.18008
Atp13a1	-0.535686	1.18008
Kif5b	0.664088	1.18008
Mdm4	0.869899	1.18002
Prr5l	-0.829089	1.18002
Pitrm1	0.604047	1.17875
Commd2	-0.873546	1.17291
Vcan	0.560653	1.17291
Gpr87	-0.944722	1.17274
E2f7	-0.932951	1.16671
Hmg20b	0.674693	1.16506
Gna12	-0.796506	1.16461
Wdr5	-0.87884	1.16355
Adamts9	0.767921	1.16305
Fam110b	0.628684	1.16262
Cxcl10	-0.91489	1.16262
2810474O19Rik	0.645556	1.16262
Swap70	-0.814999	1.16262
Polr2a	-0.62713	1.16262
Nfasc	0.900969	1.1618
Erbb3	-0.964037	1.16108
Mboat2	0.641555	1.15922
Thbs1	0.775077	1.15805
Procr	-0.875234	1.15805
Klf16	-0.959314	1.15805
Gnb2l1	-0.546748	1.15805
Bcl6b	-1.03772	1.15805
Huwe1	0.565894	1.15804
Mat2a	0.568902	1.15804
Zfp608	0.667474	1.15804
Ublcp1	0.739233	1.15773
Mirlet7b	0.830224	1.15677
Rsl24d1	-0.858558	1.1556
Fkbp5	0.841742	1.15395
Cyb5r1	0.849012	1.15281
Ctbp1	-0.872349	1.15281
Gm10443	-0.671234	1.15281
Gab1	-0.991911	1.15281
Hivep3	1.10758	1.15075
Lgals4	0.94903	1.15075
Srrm2	0.577398	1.15075
Pcdhga9	-0.797733	1.15075
Mmp23	0.771955	1.15033
Fam168a	0.746783	1.14999
Pcm1	0.744882	1.1498
Chi3l1	-1.06512	1.14832
Cercam	0.661347	1.14832
Ccnl1	0.768478	1.14832
Plcxd1	1.02003	1.14832
Lcp1	-0.798016	1.14598
Atp1a2	0.640712	1.14509
Abhd6	0.835032	1.14509
Gab3	0.861767	1.14435
Gja1	-0.919953	1.14435
Capn1	-0.514478	1.14435
Zc3h10	-0.703089	1.14417
Tom1l2	0.534717	1.14417
Pdzrn3	0.669159	1.14384
Lmo7	0.700663	1.14384
Ccnb1	-0.595685	1.14306
S100a8	-1.02784	1.14216
Lss	-0.965902	1.14097
Crtam	-0.970785	1.14097
Cggbp1	-0.7381	1.14097
St3gal4	-0.830352	1.13869
Tor4a	-0.567356	1.13812
Arid5b	0.839723	1.13562
Lpp	0.540303	1.13557
Prc1	-0.598043	1.13367
Stip1	0.648662	1.12909
Psme2b	-0.731778	1.1279
Braf	0.684407	1.12673
Api5	-0.887713	1.12629
Hspb7	0.828482	1.12629
Ifit2	-1.00502	1.12629
Efhd2	-0.621053	1.12563
1700030K09Rik	0.732372	1.12563
Plk2	-0.921793	1.12515
Qtrt1	-0.914537	1.12161
Dst	0.639227	1.12143
Sp100	-0.667177	1.12143
Btg2	-0.796076	1.12143
Arpc5	-0.793595	1.12143
Dclre1c	0.890553	1.12143
Ifi44	-0.928569	1.12143
P4ha3	0.596289	1.12143
Mylpf	0.706907	1.12143
R3hcc1	-0.559141	1.12143
Snapc1	-0.677715	1.12143
Drap1	-0.591475	1.12143
Specc1	-0.545105	1.12111
Tmem241	-0.797924	1.12031
Retnlg	-0.947535	1.11896
Gm12366	-0.975345	1.11885
Lyar	0.593191	1.11882
Ero1lb	-1.01634	1.11882
Slc38a9	0.512119	1.11882
Fbxo4	0.591137	1.11882
Slc45a4	0.83139	1.11882
Dnajc4	0.666538	1.11882
Hcls1	-0.509787	1.11783
Mrap	1.04449	1.11783
Selplg	-0.829573	1.11773
Mtmr12	-0.712184	1.11773
N4bp1	0.747841	1.11697
Fbxo33	-0.619812	1.11697
H2-Q7	-0.93008	1.11607
Wdr45	-0.627901	1.11189
Fam46c	-1.00188	1.11189
Hspb6	0.616348	1.11189
Fam49a	-0.598716	1.11189
Dazap2	-0.580705	1.11189
Acat2	-0.491472	1.11189
Plxna2	0.491936	1.10943
Cct8	-0.512613	1.10895
Nmrk1	0.766512	1.10895
Tmem186	0.71724	1.10886
Mapkbp1	0.688967	1.10801
Mettl21d	-0.746818	1.10596
Slc39a13	-0.616255	1.10581
Cnih4	0.590768	1.10392
Ube2ql1	-0.826446	1.10392
Ankrd50	-0.519298	1.10229
Plekhn1	0.658295	1.10023
Exoc3l4	-0.626178	1.10023
Galnt1	-0.563396	1.10023
Ube2j2	-0.601135	1.09988
Elk1	-0.758032	1.09963
AI480526	0.720758	1.09963
Ruvbl1	-0.689399	1.09963
Dock1	0.772554	1.09963
Rps26-ps1	-0.755303	1.09963
2310022B05Rik	-0.735833	1.09963
Supt16	0.664894	1.09963
Slc43a2	0.6974	1.09963
Rps28	-0.752747	1.09963
Psmb8	-0.802075	1.09963
Csnk2b	-0.680088	1.09963
Cyb5b	-0.51899	1.09851
Fdps	-0.635307	1.09674
Erp29	-0.479553	1.09674
Myo5a	0.481682	1.09674
Sik1	0.912775	1.09674
Acoxl	0.921213	1.09485
Rps26	-0.559943	1.09485
Chic1	0.673939	1.09468
Fabp5	-0.889947	1.09468
Ptpn6	-0.691768	1.09468
Bcl2l12	-1.03855	1.09468
Usp34	0.637111	1.09468
Abhd12b	0.608218	1.09468
Pex5	-0.987117	1.09347
Wdyhv1	-0.991179	1.09335
Rab11fip2	0.710917	1.09335
Tesk1	0.617018	1.09272
Nadk	-0.722727	1.09272
Greb1l	0.930118	1.09272
Pycr2	-0.517396	1.09215
Trnp1	0.825451	1.09131
Clca1	1.06977	1.0912
Stard4	-0.633269	1.0912
Abhd17a	-0.553856	1.09118
Ralgps2	0.653634	1.08649
Rundc3b	-0.986815	1.08649
Sik2	0.656667	1.08649
Gm16586	0.709526	1.08618
Gm10093	-0.55528	1.08333
Synm	0.875976	1.08148
B4galt1	0.476577	1.07993
Tinagl1	-1.06108	1.07993
Ppp1r8	-0.685695	1.07993
Antxr2	-0.869804	1.07993
Arhgap24	0.785614	1.07993
Sun1	-0.757744	1.07993
Rrm1	-0.468502	1.07993
Lrrc15	0.598374	1.07993
Ctnna1	-0.501503	1.07993
Ifit3	-0.837032	1.07993
Aspn	0.666717	1.0788
Gm26930	0.90478	1.07487
Sergef	0.77837	1.07437
Abcb1b	0.832606	1.07359
Suv420h2	-0.571665	1.07359
Itpkc	0.693031	1.07359
Rrm2	-0.674699	1.07359
Ms4a6b	0.523869	1.07359
Ccna2	-0.601586	1.07268
Tfap2c	-0.726443	1.0723
Wtip	-0.878121	1.06971
Nfe2	-1.05901	1.06971
Tm7sf2	-0.935565	1.06971
Fermt3	-0.934119	1.06884
Mpp6	0.732524	1.06872
Me2	-0.62561	1.06872
Scd2	-0.831564	1.06683
Prkaca	-0.620233	1.06617
Nav3	0.517434	1.06555
Lce3f	-1.05728	1.06124
Nctc1	0.893	1.06124
Samd8	0.570944	1.06124
Cstf2t	-0.93033	1.06124
Arsj	0.599535	1.06083
Ppp1r21	0.648486	1.05979
Kidins220	0.634578	1.05977
S100a6	-0.598309	1.05672
Ass1	-0.716349	1.05237
Gfpt2	0.635796	1.05237
Crip2	0.663286	1.05237
Gm6055	-0.570973	1.05215
Cass4	-0.884446	1.05117
Sdr16c6	0.757367	1.0472
Il12rb2	-0.992569	1.0472
Rmnd5a	-0.667241	1.04703
Snrpb	-0.648395	1.04627
Cxcr6	-0.760764	1.04509
Gfra1	-0.638783	1.04469
Irak3	0.811362	1.04461
Klrd1	-0.977543	1.04104
Entpd2	-0.921249	1.03909
AW011738	-0.911428	1.03909
Tbl2	0.619522	1.03909
Atp1b3	-0.467314	1.03909
Xdh	0.569799	1.03909
Gpr56	-0.531232	1.03767
Elk3	-0.546896	1.03638
Fam65c	0.911085	1.03638
Rab24	0.597401	1.03543
Tomm34	-0.789504	1.03507
Sprr2h	-1.03196	1.03507
H2-D1	-0.742673	1.03507
Plcb1	0.60456	1.03497
Irf8	-0.591531	1.03299
Zfp445	1.03122	1.03299
1700037H04Rik	-0.837876	1.03174
Pcna	-0.469829	1.03174
Gm11221	1.02736	1.03174
Nup210	-0.860772	1.03174
Trpm4	0.730434	1.03174
Lmo1	-0.704656	1.03174
Ssrp1	-0.467958	1.02987
Spag9	0.47341	1.02987
Ahnak2	0.669952	1.02987
Hspa9	-0.642725	1.02987
Tmem97	-0.516294	1.02841
Sh3glb2	0.675626	1.02832
Rbm47	0.441731	1.02832
6330418K02Rik	0.830749	1.02832
Mmp8	0.981783	1.02832
Hes7	1.04326	1.02832
Gm16286	-0.900186	1.02832
Ifit1	-0.84858	1.02832
Syne2	0.62858	1.02794
Csrp1	0.628669	1.02722
Rrp1b	0.515433	1.02674
Ccl2	-0.998576	1.02626
Alkbh8	0.789004	1.02532
Rnpc3	0.832269	1.02514
Dhx58	-0.864486	1.02514
Nudt8	0.689649	1.0237
Melk	-0.803533	1.02251
9330160F10Rik	0.93488	1.02251
Chn1	0.502103	1.0217
Ttbk2	0.746155	1.0217
Mcrs1	-0.708659	1.0217
Hmces	-0.481179	1.02041
Dyrk2	-0.743635	1.02041
Cdh5	-0.885823	1.02041
Dhodh	0.608828	1.02041
Coro2a	-0.692538	1.02013
Cpsf4	-0.676529	1.02013
Gpr132	-0.652117	1.02013
Plxnb1	0.668637	1.02011
Stfa2	-1.00546	1.02011
Plcd3	-0.970507	1.01979
Usp8	0.722823	1.01829
Pip4k2c	-0.770974	1.01829
Tcaim	0.656126	1.01829
Cldn25	0.783307	1.01829
Prdm4	-0.946505	1.01706
Mcm2	-0.779555	1.01618
Reep3	0.485371	1.01618
Thra	0.591198	1.01618
Sdc3	-0.837791	1.01505
Gsr	-0.926733	1.01485
Cdc42se2	-0.548727	1.01485
Tnfrsf23	-0.617757	1.01335
Hgsnat	0.569568	1.01335
Bhlhe40	-0.698102	1.01328
Arl13b	0.68335	1.01252
Arl5c	-0.868061	1.01092
Adrbk1	-0.41476	1.01092
Lrrc45	0.649637	1.01088
Rbbp6	0.553014	1.01022
Tspyl1	-0.533021	1.01022
Mir5136	0.758925	1.00873
Rchy1	-0.710741	1.00856
Osbpl6	0.598243	1.00828
BC065397	0.930796	1.00828
Ears2	-0.578116	1.00828
Btbd11	-0.532045	1.00828
Ssb	0.60387	1.00817
Timm17b	0.513881	1.00815
Sfrs18	0.681145	1.00809
Rbp1	-0.699304	1.00737
Prpf19	-0.822588	1.00726
Asb3	-0.591823	1.00671
Sfswap	0.590885	1.00617
Fbl	-0.830555	1.00607
Trappc4	-0.47422	1.00607
Tollip	-0.937442	1.00591
Ackr3	-0.606586	1.00539
Cmpk2	-0.844008	1.00539
Copb1	0.771215	1.00523
S1pr1	-0.911993	1.00513
Tacc3	-0.625046	1.00513
Dhx32	-0.779211	1.00513
Hp	0.603271	1.00513
Pik3cb	-0.677299	1.00513
Mpeg1	-0.623824	1.00513
Cd248	0.634634	1.00269
2810008D09Rik	0.59081	1.00259
Prex2	0.727912	1.00201
Icos	-0.70087	1.00201
Camsap2	0.649812	1.00201
Cd24a	-0.813783	1.00201
Zfr2	0.966406	1.00201
Shcbp1	-0.635115	1.00201
Mef2c	0.653242	1.00201
Arel1	-0.596267	1.00201
Nipbl	0.622781	1.00201
Aurka	-0.621461	1.0019
Prkacb	0.514208	1.0019
Spp1	-0.653705	1.0019
Slc38a6	0.550147	1.0019
H2-Aa	-0.745663	1.0019
Qpct	-1.0054	1.0019
Pecam1	-0.699009	1.00109
Itgb5	-0.539663	1.00109
4930422G04Rik	0.700893	1.00106
Lrch2	0.604049	1.00089
Klf8	-0.985635	1.00089
C2cd3	-0.546405	1.00033
Rft1	0.824372	0.999657
C1qbp	-0.724177	0.998617
Klf2	-0.647771	0.99619
Ier2	-0.758289	0.99619
Traf7	-0.725861	0.99619
Commd10	-0.641921	0.99619
Zfr	0.582628	0.995485
Itgam	0.703698	0.994979
Txn1	-0.839222	0.994903
Zc3h7b	-0.699186	0.994903
Nab2	-0.7339	0.994756
Cd164	-0.666294	0.99332
Icam1	-0.527795	0.99332
Vma21	-0.758299	0.993243
Znrd1	-0.740741	0.993243
Rcc2	-0.746642	0.993212
Glg1	0.61333	0.993212
Fam160b2	0.747176	0.992789
Dsc1	0.870183	0.992548
Rogdi	-0.601833	0.992194
Lmnb1	-0.41742	0.991418
mt-Nd2	0.666016	0.990019
Cd40	-0.718113	0.988186
Tchp	0.68685	0.986594
Plxnd1	-0.597196	0.986594
Snord13	0.856113	0.986594
Ubald2	-0.55772	0.986594
Gpatch3	-0.628764	0.986468
Clcn6	-0.640906	0.986468
Flg2	1.00481	0.98521
Nars2	0.907302	0.984415
Rab20	-0.72047	0.984415
Irf2	0.60844	0.984415
Rab6b	0.562851	0.984415
Gfod1	-0.739117	0.984415
Gm12577	0.934881	0.983724
Gapdh	-0.956986	0.983724
Prr13	-0.52605	0.983724
Zfp710	-0.913514	0.98224
Rb1	-0.741594	0.98224
Laptm4b	0.60818	0.98224
Rnf5	-0.99273	0.98224
Gria3	0.697283	0.981587
Ate1	0.526052	0.981587
1700123O20Rik	-0.617143	0.981587
Ripk1	0.891389	0.981393
Trnau1ap	-0.687286	0.981134
Cenpe	0.462108	0.98101
Gm15473	0.603315	0.98101
Ptpru	0.912774	0.980905
Mettl1	0.559983	0.980905
E2f2	-0.608531	0.980504
Rpa1	-0.550082	0.980504
Vax2	0.823885	0.979615
Yipf5	0.49326	0.978866
Lama2	0.604598	0.976741
Rbx1	-0.459041	0.976294
Ptgs1	-0.458234	0.975874
Bdh1	-0.770658	0.975497
Sugp2	0.509614	0.974393
Srrd	0.748557	0.973439
Isyna1	0.553409	0.973353
Bbc3	-0.79368	0.972062
Pqbp1	-0.488688	0.971228
Sdcbp	-0.693583	0.971228
Erp44	-0.846533	0.971228
Tnfsf15	-0.998068	0.971228
Prkg2	-0.527981	0.971228
Tigd5	0.659881	0.971228
Trp53cor1	0.904063	0.971228
Zfp1	0.640921	0.969442
Ppt2	-0.649542	0.969442
Nmt1	0.612747	0.969359
Stac2	-0.606211	0.969333
Sars	0.586797	0.967796
Aco2	-0.564101	0.967735
Mpv17l2	0.618391	0.966609
Wdr4	0.603439	0.965957
Il4i1	-0.934767	0.965213
Pld2	0.647161	0.965213
Lmln	0.832128	0.965213
Pdap1	0.654349	0.964008
Arl3	-0.689998	0.964008
Cep135	0.690206	0.962336
Zfp398	0.615023	0.962336
Plscr3	-0.499677	0.962336
5730455P16Rik	0.58816	0.962336
Mx1	-0.882521	0.962336
Smim11	-0.841986	0.962165
Htr1b	0.658394	0.962115
Pdia5	-0.830884	0.962027
Kti12	-0.968901	0.960586
Ryr1	0.870194	0.960586
Ntn1	-0.750747	0.960586
Zfp251	0.641336	0.960586
Scarna17	0.935398	0.960586
Irf6	-0.696515	0.960578
Rexo4	0.654424	0.960578
Slc22a15	0.610476	0.960578
Srsf11	0.583855	0.960578
Map3k6	0.613604	0.960578
Rplp0	-0.467384	0.960578
Ndufa5	0.654598	0.960578
Ccdc136	0.647982	0.960578
Cox6b1	-0.621524	0.960578
Rmnd1	0.756902	0.960578
H2afy2	-0.924672	0.960578
Mknk2	-0.638357	0.960578
Tm2d2	-0.737413	0.960578
Hexb	-0.57254	0.960578
Mocs1	0.725809	0.960578
Dcp2	-0.516869	0.960578
Rpl9-ps6	-0.490838	0.960578
Slc25a3	-0.575154	0.960085
St6galnac2	0.913625	0.960085
AA986860	0.771046	0.959566
Sardh	0.655961	0.959318
Hspa14	-0.712381	0.959094
Lrrc61	-0.727706	0.958456
Gm26529	0.779173	0.958456
Vamp2	0.609005	0.956835
Alox5ap	-0.46349	0.956593
Zdhhc12	-0.810601	0.956352
Trp53rk	0.585889	0.956352
Rap2b	-0.421167	0.956352
Dnttip2	0.723238	0.956352
Lyve1	0.840364	0.956352
Chd9	0.665158	0.956352
Mfap4	0.692579	0.956352
Ttll5	-0.466496	0.956352
Ints5	-0.561213	0.956352
Nelfcd	0.793167	0.956068
C630016N16Rik	0.963873	0.956068
Mast4	0.483753	0.956068
Klhl17	0.732389	0.955858
Thap2	0.543735	0.955858
Zfp882	0.826619	0.955858
Kdm6b	-0.730422	0.955858
Map3k3	0.540029	0.953148
C430049B03Rik	0.790659	0.952685
Tmem5	0.68188	0.95159
Rptn	-0.945034	0.951555
Foxl2	-0.733735	0.951417
Gm12098	0.969203	0.951023
Acap2	0.598769	0.951023
Myl12b	-0.477397	0.951023
P2ry6	0.63414	0.948897
Srebf1	-0.979379	0.948897
3110039M20Rik	0.498939	0.948897
Tbc1d9	-0.668156	0.94791
Map1lc3a	0.549997	0.946308
BC026590	-0.538297	0.946308
Psmb2	-0.847702	0.946308
Fancd2	-0.68992	0.946308
Rassf8	0.724326	0.946308
Sdc1	-0.530827	0.946308
Prickle1	0.489983	0.946308
Snhg9	0.622777	0.946308
Ywhah	-0.387475	0.945108
Got1	-0.4904	0.944582
Ifngr2	-0.770176	0.944338
Bpnt1	0.768588	0.944328
Abca2	0.711372	0.944328
Mrps2	-0.503045	0.944328
Pdrg1	0.676927	0.944328
Rbm38	-0.982365	0.944328
Mtg2	0.751871	0.944328
Aph1a	0.580429	0.944328
Bcl9	0.446086	0.944328
Ank2	0.819495	0.944328
Adh7	0.715699	0.944328
Gm8430	-0.459215	0.944328
Cd27	-0.887377	0.944328
Mettl21b	0.751443	0.944328
Mbnl2	0.618731	0.944328
Calml4	0.808485	0.944328
Ibtk	0.651658	0.944328
Gm10123	-0.513666	0.944328
Cobl	0.677139	0.944328
Snf8	-0.564344	0.944328
Mrpl10	-0.66785	0.944328
Ict1	0.653752	0.944328
Dock4	0.985247	0.944328
Sh3bp1	-0.822345	0.944328
Csad	0.595685	0.944328
Eme2	0.874435	0.944328
Bysl	0.515912	0.944328
Ankrd1	-0.675616	0.944328
Hoga1	0.890065	0.944328
Casc4	0.663839	0.94365
A330023F24Rik	0.760311	0.943229
Tm9sf4	0.538818	0.943229
Rpl39-ps	-0.601873	0.943229
Fam160b1	0.554444	0.943229
AI836003	-0.964945	0.942894
Rps18	-0.788338	0.942586
Erc1	0.569076	0.942533
Slc5a1	-0.979348	0.941141
Snap47	0.577355	0.940896
Taldo1	-0.520706	0.940263
Fli1	-0.578464	0.940263
Tnfrsf13b	-0.795625	0.940263
Ncapd2	-0.463126	0.939939
Haus4	-0.61185	0.939939
Klhl11	0.956999	0.939939
Rpl35	0.626176	0.939893
Tmprss13	0.729048	0.939893
Cetn3	0.775694	0.939893
Zfand5	0.49189	0.939893
Aqp9	-0.956998	0.93674
Ttc32	0.874269	0.935429
Klc3	0.691737	0.935311
Slc2a10	0.828274	0.934833
Zfp697	0.823027	0.931927
Tmub1	-0.469214	0.931927
Sertad3	-0.825339	0.931927
Rps21	-0.681574	0.931037
Mef2d	-0.527124	0.93072
Ppp2r5b	0.54961	0.93072
Tgfbi	-0.472832	0.930412
Pabpc4	-0.63706	0.93036
Tceb1	-0.682919	0.929455
Tpx2	-0.585462	0.929455
Nup54	0.742851	0.929455
Bud31	-0.600309	0.929455
Camsap3	0.706328	0.929455
Rhoa	-0.721994	0.929239
Thsd7a	0.915024	0.928918
Cenpl	-0.50887	0.928773
Abracl	-0.61183	0.928773
Stox2	0.758029	0.928773
Rps24	-0.635375	0.928773
P4hb	-0.627558	0.928773
0610009D07Rik	-0.966579	0.928773
Alg3	0.622862	0.928773
Ubr2	0.522951	0.928773
Gabra3	0.86849	0.928632
Ifng	-0.926085	0.927975
Limd1	0.544283	0.927975
Rfng	0.65494	0.927363
Cenpa	-0.966759	0.926939
Pop7	-0.762918	0.926939
Cyp2f2	0.697826	0.926939
Bicc1	0.569754	0.926939
Gpank1	-0.428103	0.926939
Sdr16c5	0.521824	0.926525
Rpl35a-ps4	-0.577703	0.926295
Cnot11	-0.552004	0.926202
Polk	0.57456	0.926202
Ppp1r14b	-0.950739	0.926202
Zcchc6	0.625207	0.925349
Camk1g	0.588706	0.924561
Zbed6	0.672315	0.923479
Gpatch2	0.631759	0.923279
Pus1	-0.820084	0.923279
Haus2	0.710509	0.920378
Uchl3	-0.841097	0.920378
Glrx	-0.527407	0.920378
D030056L22Rik	-0.791455	0.920378
Ksr1	0.600521	0.918915
Dhx34	0.698175	0.916289
Herc2	0.638455	0.916289
Gtl3	-0.923248	0.916289
Polr3h	0.489421	0.916289
Igbp1	-0.677018	0.916091
Phlda1	-0.537872	0.915981
Madd	-0.634781	0.915965
Gripap1	0.671935	0.915965
Srm	0.554858	0.915965
Cd209b	0.729319	0.915965
Anxa7	-0.680441	0.915965
Cdkn3	-0.552182	0.915965
Fam192a	-0.492319	0.915225
Gpr114	-0.774794	0.915225
Nipsnap1	-0.631602	0.915225
Tppp	0.932029	0.915225
Ppfibp1	0.55222	0.914859
Bmp1	0.44919	0.914859
Cd109	-0.582035	0.914859
Cmtm6	-0.858216	0.914859
Nfil3	0.730721	0.914859
3110001I22Rik	-0.857447	0.914859
Gm12258	0.657782	0.914794
Atxn2	0.529115	0.914787
Wif1	-0.839698	0.914122
Cldn12	-0.54197	0.913979
Lifr	0.754975	0.913979
Tor1aip1	-0.615664	0.913457
Mmp25	-0.900586	0.912862
Alg5	0.466884	0.9122
Gbp4	-0.791627	0.911787
Ttc3	0.441013	0.910565
Scn2a1	0.858966	0.910488
Rbfox1	0.725005	0.906891
Lrrfip1	0.531224	0.906804
Rpusd3	0.877172	0.906804
Atp5a1	-0.501617	0.906804
Plgrkt	-0.568052	0.906804
Efcab4a	0.66777	0.906274
Cbfb	-0.438211	0.90617
Itgb2	-0.566246	0.906022
Taf15	-0.643038	0.906022
Ang	0.541257	0.905262
Tsc22d4	0.693157	0.904375
Tmem14a	0.580067	0.903606
Zfp458	0.873549	0.903606
9030624J02Rik	-0.79967	0.902988
Pias4	-0.642637	0.902988
Arhgap39	0.667695	0.902988
Klf3	0.711662	0.902781
Atrnl1	-0.639665	0.9024
Parp12	-0.531578	0.902341
Cpe	0.56986	0.902341
Aars2	0.736773	0.902341
Wasf2	0.465629	0.902193
Hipk2	0.648381	0.902055
Serpinb8	0.406474	0.900861
Wisp2	0.559974	0.900861
Aldh2	0.590898	0.900861
Il1r2	-0.499105	0.899957
Gpatch8	0.50892	0.899957
Rnf149	0.757046	0.899577
Ccdc82	0.77048	0.899577
Edem2	-0.808869	0.898772
Rras2	-0.52705	0.898463
Pcnt	0.422421	0.898135
4930402H24Rik	0.500379	0.897965
Rhbdd3	0.558758	0.894136
Txlnb	0.818149	0.893899
H2-Ab1	-0.505669	0.893899
Ndufa8	-0.782551	0.893665
R3hdm2	0.397238	0.893665
Rhof	-0.715474	0.893413
Cenph	-0.522107	0.893005
Krt10	0.535766	0.892738
Asb6	-0.928085	0.892214
Acss1	-0.646748	0.892171
Lrrc41	-0.821764	0.892171
Ctr9	0.549049	0.892171
Ajuba	-0.528997	0.892171
Gas1	0.430799	0.892171
A530064D06Rik	-0.941605	0.892171
Cdc42bpg	-0.654078	0.892171
Ift20	0.448387	0.891643
Tmf1	0.577929	0.891109
4933439C10Rik	0.749698	0.891109
Doc2g	0.928132	0.891109
Qser1	0.448514	0.890464
Grb7	-0.767549	0.890464
Map7d1	-0.509233	0.889862
Tgif2	-0.898568	0.88933
Fat4	0.948827	0.88933
Ttc26	0.791728	0.88933
Zfp9	0.616198	0.88933
Fgd6	0.749318	0.88933
Snx4	-0.552288	0.88933
Cc2d2a	0.62401	0.887789
Pagr1a	-0.455434	0.887789
Slc9a9	0.501832	0.887789
1110007C09Rik	-0.881219	0.887789
9430020K01Rik	0.498247	0.887789
Nck2	-0.726286	0.887294
Sec24b	-0.541279	0.887294
Bms1	-0.455201	0.887294
Jmjd1c	0.468541	0.887294
Asb8	-0.720353	0.887294
Srsf7	-0.598489	0.887294
Ppp1r3f	0.74818	0.886272
Wdr77	-0.529978	0.886272
Hyal1	0.816185	0.886272
Tceb2	-0.566546	0.885936
Nabp1	-0.648921	0.885157
Echdc1	-0.598425	0.885157
Zcchc24	-0.435869	0.885157
Fam193a	0.565431	0.884232
Tle6	0.733515	0.883841
Gpr18	-0.924086	0.883841
Pygm	0.697139	0.883536
Loh12cr1	-0.752155	0.883509
A430105I19Rik	0.64275	0.882899
Snrpc	0.729972	0.882899
Pafah2	0.601411	0.881219
Ndnl2	-0.744864	0.881103
Gm10075	0.746911	0.880584
Adrm1	0.561277	0.880584
Klf6	0.558234	0.880074
Sec61a1	0.582351	0.879892
Cutc	-0.710889	0.879647
Foxc2	-0.718352	0.879184
Gm24009	0.724649	0.87898
Npy	0.926946	0.87898
Sorl1	-0.573533	0.877948
Gramd1b	0.592774	0.877065
Tug1	-0.528295	0.876203
Tmed7	-0.651647	0.876203
Fryl	-0.520005	0.875532
Zfp703	-0.44452	0.875532
Exoc4	0.435466	0.875491
Smim12	0.556272	0.875174
1190002N15Rik	-0.634929	0.875174
Prr12	0.559969	0.875137
Gmnn	-0.888056	0.874917
Vamp1	0.694649	0.87435
Zbp1	-0.735306	0.874022
S100a14	-0.620218	0.872829
Sde2	-0.664805	0.872494
Rab3b	-0.752098	0.872488
Lsm3	-0.566008	0.872488
Klk13	-0.929127	0.872488
Has2os	0.830027	0.872488
Ttc28	0.532835	0.872453
Ddx10	0.678226	0.872077
Rnf11	-0.642312	0.871424
Ubac1	-0.508588	0.871299
Fam13a	0.937347	0.871299
Ptms	-0.498628	0.871299
Ormdl2	-0.564912	0.871299
Foxl2os	0.643978	0.871299
Heatr6	0.572594	0.871299
Troap	-0.560322	0.871299
Pigf	-0.830646	0.871299
Smpdl3a	-0.650497	0.869816
Dtx4	0.526579	0.869335
Dct	-0.932987	0.86847
Dmxl1	0.698048	0.86847
Gpr171	0.687961	0.867689
Rpl35a-ps5	-0.733337	0.867689
Fam69a	-0.499	0.867689
Fscn1	-0.642818	0.867689
Pnpla3	0.929051	0.866742
Fam117a	-0.675758	0.866457
Gm10184	-0.5841	0.866457
Klhl41	0.770365	0.866246
Klhdc8a	-0.583563	0.864487
Gm13597	0.698631	0.864487
Xlr4c	-0.814564	0.864487
Wdr1	-0.574364	0.864487
Rap1b	-0.383586	0.864487
Gcsh	0.432225	0.864487
Nktr	0.450683	0.864487
Cyb561	0.508716	0.864487
Ninj1	0.572816	0.864487
Bola2	-0.548403	0.864382
Ralgds	-0.702958	0.863704
Cwc22	0.837724	0.863704
Il6ra	0.768056	0.863704
Chtop	-0.400768	0.863704
Phc2	-0.927943	0.863704
Galnt11	-0.73247	0.863704
Fbln2	0.710987	0.863704
Zc3h12d	-0.714316	0.863704
Vta1	-0.729556	0.863704
Plxnc1	-0.641763	0.863704
Ptprb	-0.482728	0.863704
Ash2l	-0.608029	0.863704
Slco2a1	-0.842035	0.863704
Map2k3	-0.683502	0.863704
L3mbtl2	-0.516027	0.863704
Strn	-0.575598	0.863704
Cep290	0.626258	0.863559
Amotl1	-0.662687	0.863559
Rnf214	0.437292	0.863559
Rab10	0.494045	0.863559
Il1rap	-0.699027	0.863179
Ube2l6	-0.790149	0.862545
Cep104	0.524706	0.862545
Sntb2	0.616293	0.862545
Nup133	-0.858748	0.862545
Pxk	0.547974	0.862545
Fam64a	-0.536438	0.862545
Best1	-0.809503	0.86025
Mpzl1	-0.659113	0.859302
Iqsec1	0.534359	0.859302
Zfp764	0.652054	0.859302
Lrrc16a	0.63625	0.859254
Ndufs2	-0.479906	0.85919
Mxd3	-0.72991	0.859182
Rasa3	-0.647665	0.858981
Klhl18	-0.615172	0.858981
Kif3b	0.622305	0.857999
Rnf6	0.569346	0.857999
Mylip	0.63647	0.857999
Alkbh2	-0.845657	0.857691
Pawr	0.794568	0.857372
Ado	-0.384367	0.857115
Psph	-0.680918	0.855915
Pkp2	0.543261	0.855915
Pitpnm2	0.568344	0.85387
Yars	0.536117	0.853674
Zfp868	-0.849495	0.853477
Serpinb1a	-0.64561	0.852403
Ephb3	0.69884	0.852403
Synrg	0.563528	0.851539
Sfxn1	0.525986	0.851539
Ckb	-0.563698	0.851539
Gigyf2	0.573565	0.851109
Rpl39	-0.73258	0.851109
Dgkq	0.64427	0.851109
Mapk13	0.680004	0.850464
Mmp2	0.496072	0.848682
Mrpl19	0.566309	0.848228
Cacna2d1	0.681677	0.847149
Cyp2b10	0.72279	0.847149
Dmkn	0.501466	0.847149
Arap1	-0.760601	0.847149
Saysd1	-0.600111	0.847149
Ncald	-0.774712	0.847149
Unc50	-0.903977	0.845561
Hectd1	0.441016	0.84507
Sell	-0.781164	0.844655
Rnd3	0.605687	0.844655
Tmem129	-0.796504	0.844655
Aim1	-0.518386	0.844655
Smn1	-0.510205	0.844655
St8sia4	-0.704553	0.84411
Aen	0.636612	0.84411
Dpep2	0.538321	0.84411
Ly6g6c	0.565514	0.84411
Tmem106c	-0.570053	0.843517
0610007P14Rik	-0.532279	0.843339
Zfp664	0.59076	0.843249
Pkd2	0.504413	0.84286
Lpl	-0.626555	0.84286
Ecm2	0.675303	0.84286
Tnfrsf26	-0.707064	0.842497
Ece1	-0.793334	0.840882
Rapgef6	0.458722	0.840882
Ccr2	-0.681437	0.840856
Ubr5	0.548043	0.840856
Uhrf1bp1l	-0.393128	0.840168
Dzip3	0.606757	0.840168
Ramp1	-0.726448	0.839337
Ankle2	-0.381395	0.839337
Comp	0.815211	0.8389
Erap1	-0.640025	0.8389
Med28	-0.660993	0.838227
Rps18-ps3	-0.599458	0.83791
Ttpal	0.494729	0.837281
Satb1	-0.473179	0.837279
Phyh	-0.504012	0.836845
Tspan31	-0.806792	0.836845
Pole3	0.457151	0.83607
Rpl27a	-0.450737	0.835234
Prrx1	0.345104	0.834789
Gm20204	0.473947	0.834765
Myh11	0.895563	0.834765
Drg2	-0.559689	0.834566
Bbs4	0.743655	0.834391
Plin4	0.560657	0.834391
Fam98b	-0.592312	0.834047
Orc5	-0.512566	0.833507
Spink2	-0.65322	0.833507
Zbtb18	-0.685371	0.832979
Brwd3	0.617745	0.832231
AI504432	-0.620706	0.831866
Znhit6	0.566013	0.831517
Gabpb2	0.499799	0.831173
Trmt13	0.722278	0.830816
Ppp2r2d	0.491365	0.830816
Flrt3	-0.466447	0.830799
Gm2115	0.465422	0.830799
Rrp12	0.682004	0.830799
Lbh	-0.373823	0.830563
Gm16493	0.830085	0.829282
Lipo1	-0.546215	0.829282
Ppil2	-0.395894	0.828926
Rora	0.579066	0.828918
Cnksr3	-0.487244	0.827897
BC022687	-0.636712	0.827897
Cxxc5	-0.524573	0.827897
Tiparp	0.503505	0.825896
Kdm4a	-0.649011	0.825896
Tmem234	0.506551	0.825896
Hmgb3	-0.645552	0.8243
Rpl9	-0.509591	0.8243
Ktn1	0.545934	0.8243
Nradd	-0.68036	0.8243
Trpv2	-0.583229	0.8243
Prrc2c	0.626084	0.824163
Vgll4	0.632148	0.823932
2310002J15Rik	0.684552	0.823738
Nemf	0.597457	0.823738
Wiz	-0.488486	0.823738
Cog6	-0.835695	0.823636
Cc2d1a	0.56656	0.8224
Adcy3	-0.562574	0.8224
Hspbp1	0.592784	0.821656
Carns1	0.556825	0.821024
Bccip	0.82151	0.821016
Mid1ip1	-0.789174	0.820021
Serpina3f	0.67177	0.820021
Rae1	-0.458039	0.819405
Ctnnd1	-0.744602	0.81711
Tnfrsf1b	-0.553712	0.816791
Ube2q1	-0.627764	0.815983
Zbtb8a	-0.78806	0.815983
Spr	0.60377	0.815983
Rbm22	-0.530657	0.815983
Strada	0.448356	0.815622
Cd44	-0.589979	0.814677
Taok2	0.543583	0.814677
Gbe1	0.591199	0.814677
Samd1	-0.693575	0.813708
4632427E13Rik	0.531811	0.813357
Mtbp	0.892681	0.812302
S100a1	0.654752	0.81228
Col18a1	0.421883	0.81228
Aamdc	0.397788	0.812111
Adam12	0.483529	0.812111
Dram1	-0.888507	0.812111
Btd	-0.541084	0.812111
Zfp692	0.700453	0.812111
Gm7936	-0.641968	0.812111
Mrc1	0.51883	0.811674
Rbm8a	0.534054	0.811674
Gm2a	-0.52442	0.811674
Rnf146	-0.612157	0.811262
Smg6	-0.530824	0.811262
Setd1b	-0.644584	0.811244
Vim	0.504054	0.810958
Hook3	0.527917	0.810958
Adck2	0.530789	0.809892
Tuba8	-0.613978	0.809892
Hsp90ab1	0.497177	0.809892
Gpr137	0.577636	0.809756
Asah2	0.647586	0.807806
Zfml	0.558136	0.807737
Tmem222	-0.557162	0.807568
Krt5	-0.690417	0.807568
Aif1l	0.599003	0.807236
St7l	0.51907	0.807236
Clcc1	0.629418	0.807236
Plod1	0.521469	0.807236
Tenm3	0.590263	0.807236
Osgep	-0.443817	0.807236
Llgl2	-0.871652	0.806637
Srp19	0.502423	0.806637
Fam83f	-0.730498	0.806483
Birc6	0.470372	0.806271
Rffl	-0.832596	0.805892
Kctd2	0.577031	0.805888
Etv1	0.404138	0.805864
Crispld1	0.890614	0.803933
Ift172	0.668792	0.803933
Rpl32	-0.509407	0.803933
Tsc22d1	0.461123	0.803933
Rnd2	0.515456	0.803933
H3f3b	-0.409902	0.803933
Serpind1	-0.891338	0.803933
Elp2	0.499763	0.803933
S100b	0.715586	0.803075
Lce1b	0.51839	0.802474
Pip4k2b	-0.580235	0.802474
Pif1	-0.433658	0.800877
Trpv4	0.638018	0.800108
Sbno2	0.813331	0.800108
Osbpl1a	0.55966	0.800108
Mbd2	-0.59084	0.800108
Bard1	-0.826697	0.799771
C1qb	0.527393	0.799771
Ezh2	0.547618	0.799771
Gsg1	0.826042	0.799771
Alg9	-0.626387	0.799771
Ern1	-0.500394	0.799771
Cyp2b19	0.774793	0.799019
Cdh13	0.526994	0.79794
Pth1r	0.493397	0.79794
Srcin1	0.82088	0.79794
Trp53i13	-0.637053	0.797854
B430306N03Rik	-0.70692	0.797854
Dstn	0.630954	0.79782
Fam13c	0.861639	0.79782
AI597479	-0.574361	0.797302
Myl4	-0.711338	0.797302
Txn2	0.494791	0.797302
Ash1l	0.582638	0.795234
Ndufv2	-0.442494	0.795234
Tbp	-0.663464	0.794989
Fn1	-0.409162	0.794731
Ppp1r12b	0.480837	0.794731
Slc25a12	0.485425	0.794731
Tmem56	0.758439	0.794731
Actn1	-0.460372	0.794688
Cdk17	-0.605461	0.794573
Fam228b	0.884696	0.794573
Neat1	0.589571	0.794573
Sesn1	0.537936	0.79352
Uri1	0.473235	0.791929
D030025P21Rik	-0.874378	0.791929
Sil1	0.637636	0.791678
Trbc2	-0.814591	0.790129
Ipo8	-0.431516	0.790129
Cby1	0.601878	0.789846
P2rx4	-0.646286	0.789733
Elavl1	-0.624457	0.789733
Mcam	-0.653021	0.788743
Bcl2a1a	-0.713258	0.788743
Klhl9	-0.785096	0.787786
Cd69	-0.860092	0.787786
Arhgap18	-0.604203	0.787786
Adk	-0.504259	0.787786
Abhd4	-0.61011	0.787786
Zmym5	0.517632	0.787786
St14	-0.831106	0.787786
Txndc15	0.500391	0.787786
Pum2	-0.477437	0.787786
Rabl2	0.487113	0.787786
Krt6a	-0.860164	0.787786
Golgb1	0.45461	0.787786
Polq	-0.843649	0.787786
Rpl21-ps6	0.704019	0.787786
Pitpnm1	-0.558683	0.787786
Pgam1	0.669297	0.787786
Pcmt1	-0.4286	0.787214
Nip7	-0.674702	0.786355
Ncapd3	0.626685	0.786355
Trip11	0.543467	0.786355
Il20rb	0.672453	0.785847
Sphk1	0.550063	0.785847
Oaz1	-0.586362	0.785653
Uqcrc1	0.482979	0.785653
Lrif1	0.597697	0.785351
Gm23127	0.675479	0.784853
Arfgap1	0.572777	0.784571
Nrarp	-0.674213	0.784442
Atp6v1e1	-0.477964	0.784442
Srgap3	0.500594	0.784411
Ccrl2	-0.849611	0.784411
9430008C03Rik	0.470258	0.783883
Fcho1	-0.833175	0.783582
Marcksl1	-0.479191	0.783366
Eva1c	0.6171	0.783366
Rsrc1	0.493099	0.782933
Tcf7l1	0.515592	0.782933
Me1	-0.690441	0.782933
Ralgapa1	0.493466	0.782933
Tecr	0.491099	0.782573
Dpp3	-0.45928	0.782204
Alg11	0.559774	0.781958
Col11a1	0.618771	0.781752
Hspg2	-0.645415	0.780906
Ckap4	0.429823	0.780906
Heatr1	0.712987	0.780906
Usp21	-0.46716	0.780583
Gm15283	0.699446	0.779857
Lphn1	0.459579	0.778732
Zfp346	-0.587496	0.778732
Flrt2	0.381019	0.778732
Amot	0.465465	0.778336
Flcn	-0.73038	0.777128
Abca12	0.732897	0.776987
Gkap1	0.470636	0.776987
Ssc5d	0.513678	0.776899
Rbms1	-0.655072	0.775882
Tcn2	0.65587	0.775715
Tor3a	-0.574011	0.775549
Slc7a5	-0.873755	0.775549
Fmnl1	-0.593629	0.77406
Pcbp4	-0.48079	0.773772
Flt3	-0.864667	0.773063
Klf13	0.515066	0.773063
Gzmf	0.698484	0.771916
Acot2	0.75328	0.77157
Nup214	0.476432	0.77148
Sc5d	-0.6091	0.77148
Ube2h	-0.57234	0.771453
Frmd6	0.55035	0.771361
Nadk2	-0.767337	0.770432
Mex3d	-0.655397	0.770259
Ifi30	-0.680333	0.770164
1110058L19Rik	-0.735715	0.769932
Exd1	0.7692	0.769932
Gzf1	-0.702594	0.769932
Srl	0.618658	0.769932
I830012O16Rik	-0.679282	0.769932
Ostf1	-0.576408	0.769629
Cyb5rl	0.66906	0.768378
Retsat	0.584207	0.768378
Pex3	0.638455	0.768378
Actr6	0.641553	0.768378
Dpy30	-0.791053	0.768378
Gsk3b	0.483095	0.768058
Pecr	0.501747	0.767809
Pcdhb19	0.678339	0.767809
Ak4	-0.707702	0.767319
Gm12816	0.730865	0.766345
Isy1	-0.524038	0.766345
Ankrd11	0.522138	0.766345
Rbm26	0.512957	0.766345
Cecr2	0.865258	0.76627
Gm3244	-0.750994	0.766174
Mb	0.578394	0.766174
1500012F01Rik	-0.434121	0.766163
Nrd1	0.461727	0.766163
Ncor2	0.609425	0.766163
Pycr1	0.569954	0.766163
Smoc2	-0.765714	0.766163
Naa30	-0.364735	0.765747
Dusp28	-0.497347	0.76564
Haus7	-0.639129	0.765177
A430005L14Rik	-0.852359	0.765177
Cuedc1	0.398146	0.765177
Gm15387	-0.737816	0.765177
Celf4	-0.546305	0.765177
Fmn1	0.678844	0.764747
Dync1li2	0.456569	0.763839
Stxbp4	0.526335	0.763839
Mettl2	0.62798	0.763839
Diap2	0.456682	0.763357
Zfp345	0.773646	0.763205
Sh3rf3	0.688803	0.763205
Pkig	-0.506592	0.762387
Eya3	-0.60748	0.762387
Mau2	0.641285	0.762387
Larp4b	0.518729	0.762387
Atp1a3	0.803036	0.76215
Rnf34	-0.552917	0.760736
A130050O07Rik	0.535879	0.760603
Ncf1	0.511256	0.75954
Taf2	0.544275	0.75954
Gm12454	0.777873	0.759362
Fgfbp1	-0.612632	0.759362
Cd3eap	0.524616	0.759362
Ccne1	-0.675698	0.759362
Cnot7	-0.700371	0.759362
Rab12	0.456946	0.759362
Stk10	-0.462016	0.759069
Bag4	0.560722	0.758231
Fam126b	0.442614	0.758199
Gm15429	-0.610795	0.758199
Eif3i	-0.571054	0.758199
Jak2	-0.506247	0.758086
Ccdc77	0.59239	0.757103
Cmc1	-0.798157	0.757
Mark3	0.447877	0.757
1700029I15Rik	0.842064	0.756266
Tmco4	0.646987	0.756139
Cbx8	-0.614296	0.756139
Zfp943	0.498942	0.756139
Nfkbib	-0.625189	0.755632
9630033F20Rik	-0.637201	0.755289
Ncr1	-0.756177	0.755289
Hsp90b1	0.567356	0.755289
Sgsh	0.663147	0.755289
Stx5a	0.540278	0.755289
Vps13c	0.737579	0.755148
Capn2	0.496314	0.755028
Stam2	-0.560102	0.755028
Bod1l	0.537081	0.755028
Tmem86a	-0.6982	0.755028
Ccnyl1	-0.512455	0.754927
Sfmbt2	0.547204	0.754927
Dnajc24	-0.780307	0.754927
Ube2c	-0.695196	0.754927
Wwp1	0.467301	0.754927
Pdpn	0.440493	0.754927
Scrn1	0.543057	0.754927
Tubg2	0.666674	0.754927
Calm2	0.540316	0.754927
Cnih2	0.684483	0.754927
Edc4	-0.650508	0.75412
Ube2z	-0.497706	0.75412
Polr2h	-0.846955	0.75412
Sema4c	-0.500365	0.753418
1110002L01Rik	0.555752	0.753356
Fam110c	-0.708264	0.753196
9930013L23Rik	0.600964	0.752255
Vwa1	0.677513	0.752011
Vopp1	-0.58301	0.752011
Srsf2	-0.425146	0.752011
Tcp11l2	-0.724221	0.751615
Nelfb	-0.43502	0.750613
Anapc7	0.600546	0.750613
Adpgk	-0.750602	0.750613
Zfp36l2	0.738366	0.750613
40057	-0.596505	0.750603
Add3	0.445353	0.749168
Adarb1	0.467516	0.749147
Abca7	-0.587584	0.749147
Rps13-ps4	0.672409	0.749147
Zdhhc6	-0.696334	0.749147
Prr14	-0.833319	0.747849
Prune2	0.410744	0.747573
Smpd2	0.548816	0.747519
Actn3	0.63011	0.747519
5830417I10Rik	0.569689	0.747446
Acsl3	0.635442	0.747413
Szrd1	-0.463572	0.746509
Pdia4	0.844561	0.746509
Ehbp1	0.63997	0.746509
Crebrf	0.581053	0.746509
Iws1	0.445734	0.746421
Pld3	-0.500097	0.746339
Cenpp	-0.657774	0.746339
Ankrd2	0.778301	0.74624
D930016D06Rik	0.591486	0.746149
Vrk1	-0.42037	0.746149
Irx3	0.489344	0.746048
Hnrnpab	-0.394407	0.745222
Cml1	0.727895	0.74507
Gadd45b	-0.621404	0.74507
Zfp106	0.584	0.744949
Ap2s1	0.603363	0.744949
Acap1	-0.782489	0.744949
Rfc3	-0.499778	0.744915
Anp32e	-0.638809	0.744717
Coa5	-0.643969	0.744566
Psmd2	-0.430512	0.744348
Ndufb6	-0.481455	0.743013
Jup	-0.696559	0.742491
Bcor	-0.689871	0.739522
Fgl2	-0.655024	0.739522
Baz2a	0.603521	0.739522
Vps13b	0.569112	0.73906
Atp9b	0.591199	0.738313
Gm22710	0.704116	0.73828
Spin4	-0.791331	0.738188
Spats2	0.549223	0.737653
Mcm6	-0.453462	0.737538
Hipk3	-0.691042	0.737538
Hivep3	0.62519	0.737538
Crmp1	-0.799296	0.737538
Ppa1	-0.424338	0.737538
Golph3	-0.621216	0.737538
Matn2	0.438817	0.737538
Foxj2	-0.697431	0.737427
Cilp	0.460792	0.737246
Mrpl3	-0.579446	0.737137
Tpm3	-0.4749	0.737133
Ppp2r5e	0.46458	0.736716
Ino80e	-0.364781	0.73652
Gm16299	0.794678	0.73652
Aup1	0.510966	0.736006
Msn	0.509245	0.735904
Nexn	0.436942	0.735887
Stoml2	-0.531483	0.735355
Rasa2	0.580726	0.735355
Hadha	0.529636	0.735174
Smarce1	-0.583042	0.734944
Fubp3	-0.58377	0.733533
Btbd19	0.550593	0.733433
H2-DMb2	-0.479414	0.732638
1810010H24Rik	0.844024	0.732466
Pir	-0.588841	0.732251
S100a3	-0.845835	0.732251
Rps27l	-0.480079	0.732251
Ubxn4	0.472088	0.731863
Haus6	0.516501	0.731225
Telo2	0.486481	0.731225
Tfpi2	-0.824492	0.731023
Kras	0.582885	0.731023
Etfb	0.510592	0.731023
Xpo6	-0.451985	0.731023
Tk2	-0.35408	0.731023
Spata1	0.625377	0.73023
Pcolce	0.524572	0.730115
Sema4b	-0.425398	0.730115
Mfsd3	0.573869	0.730115
Dcn	0.397232	0.729346
Cib2	0.69367	0.729346
Usp25	-0.49928	0.729346
Asph	0.330525	0.729144
Lama3	-0.841454	0.729144
Shisa4	0.457452	0.728893
Topors	0.496535	0.728893
Rasgef1b	-0.521693	0.728893
[truncated: 15,927 more rows]

## Sheet: GRKO GC-treated in vivo
Gene Name	log2FoldChange	log10pval
Tnfrsf4	-2.14604	15.9813
Adamts1	1.60352	15.9813
Tnfrsf18	-2.00442	15.1381
Tsc22d3	1.6446	11.8822
Itgax	-1.71971	11.8822
Hba-a2	-2.33025	11.5494
Fcgbp	-2.90196	11.3331
Ramp3	-2.27272	10.6749
Lgals3	-1.2678	10.5045
Amz1	-1.7048	8.79257
Tnf	-2.44528	8.79257
Neurl3	-1.45858	8.17204
Krt17	-1.85349	7.51276
Cd83	-1.76918	7.12597
Fkbp5	1.78397	7.12597
Ccl22	-1.95262	6.79773
Tmem229b	-1.53674	6.74453
Dsp	-1.15272	6.53383
H2-Ab1	-1.21882	6.51332
Tnnc2	-1.33109	6.43813
Ccl4	-1.71726	6.3777
Trim29	-1.44296	6.36112
Klrb1b	-1.49067	6.34943
Syngr2	-1.08819	6.34943
Lce3a	-2.07187	6.29566
Cd2	-1.74228	6.29566
Crip1	-1.12719	6.29566
Adora2a	-1.80904	6.23502
Cd52	-1.06443	6.22944
Pde4b	-1.13189	6.06301
Slc4a11	-1.70656	6.00896
Cpxm1	-1.31546	5.98322
Pdzk1ip1	-1.43689	5.97401
Slc15a3	-1.225	5.86822
Cxcl16	-1.20123	5.76298
Smpdl3b	-1.37158	5.63542
Kdr	-1.26397	5.6245
Batf3	-1.52172	5.62019
Hba-a1	-1.84662	5.58192
Klk6	-1.79241	5.51914
Edil3	1.29421	5.51914
Sh2d1b1	-1.64476	5.36797
Evpl	-1.31192	5.36797
Col5a2	1.28465	5.30372
Ptgis	-1.9068	5.30372
Krt1	1.6084	5.30241
Bod1l	1.02417	5.29873
Traf1	-1.32238	5.18111
Chi3l3	2.25888	5.17121
Stfa3	-1.59308	5.16153
H2-DMb1	-1.17454	5.13387
mt-Nd2	1.53283	5.10566
Sdcbp2	-1.45578	5.09263
Gsdmc	-1.57496	5.09263
Lamc2	-1.37605	5.05939
Irf8	-1.06435	5.03809
Fam115a	0.928356	5.02719
Cfd	-1.24059	5.02719
Arglu1	0.88102	5.02719
Dna2	-1.28232	4.9661
Pi16	-1.17609	4.96542
Lfng	-1.19863	4.95161
Vcam1	1.12741	4.95023
Fcho2	1.65109	4.88981
Nr2f2	1.13256	4.87795
Pstpip1	-1.17215	4.86107
Ccl5	-1.26985	4.84382
Calcrl	1.2957	4.83843
Il10ra	-1.31877	4.8266
Gimap4	-1.23772	4.68232
Krcc1	1.21652	4.66659
Ddit4	1.09501	4.65923
Mrpl2	-1.07706	4.65923
Rab7l1	-1.06622	4.64677
Col1a2	1.56654	4.63388
Ldlrap1	-1.27457	4.6204
Mmrn2	-0.95535	4.60614
Sparcl1	0.916563	4.59475
Timp1	-0.969487	4.57689
Il1b	-1.85252	4.55789
Gm13251	-1.69146	4.49333
Dusp5	-1.83853	4.44663
Fermt1	-1.59343	4.44499
Sult5a1	-1.86069	4.40291
Lypd6b	-1.73582	4.38343
Idnk	-1.52176	4.38343
Krt6b	-1.56598	4.38343
Peg10	1.0785	4.33112
Cxcl5	-2.03254	4.29151
Il1r2	-0.992689	4.29123
Prkrir	1.19583	4.29123
Ticam2	-1.23008	4.28558
Id3	1.52586	4.28387
Fbn2	1.16022	4.22227
Ccdc88a	0.859924	4.21819
Lce3d	-1.77181	4.17958
Gpr132	-1.35449	4.17836
Col3a1	0.956829	4.1529
Zap70	-1.61024	4.12624
Malat1	1.0278	4.12624
Laptm5	-1.2555	4.08785
Map3k14	-1.34444	4.07652
Lck	-1.40686	4.05652
Cd247	-1.51677	4.05382
Rhof	-1.30002	4.01036
Cd6	-1.41192	4.01036
Noc4l	-0.997449	3.99824
Dhx58	-1.1164	3.97889
Rela	-1.20271	3.97889
Csrnp1	-1.44956	3.93187
Pdcd4	1.17791	3.93187
Rapgef4	1.42545	3.91905
Ldlr	-0.941368	3.919
Tbc1d30	-2.06868	3.88272
Ifi27l2a	-1.00307	3.88272
Rb1cc1	1.0199	3.87056
Serpinh1	1.51616	3.8643
Smc4	1.06776	3.85257
Ctsz	-0.842803	3.83895
Pabpc4	1.20144	3.82686
Sptbn2	-1.32876	3.80159
Itsn2	0.835574	3.79045
Lat2	-1.17206	3.78496
Fam83f	-1.63783	3.75207
Sgol2	1.61184	3.70716
Flot1	-1.01108	3.70716
Ankrd12	0.889936	3.70716
Icos	-1.31805	3.69057
Tarm1	-1.37485	3.68718
Daxx	-1.31372	3.67818
Lpxn	-0.933594	3.67818
Dynap	-1.3893	3.67048
Ehmt2	-1.09913	3.64173
Ppp1r16b	-1.25692	3.62814
Septin7	0.941018	3.62814
Pds5b	0.829763	3.60775
Rpia	-1.16419	3.60439
Rasgef1b	-1.34152	3.59872
Cyth4	-1.01372	3.56085
Tbc1d4	-1.21707	3.55107
Cpq	0.912108	3.50964
Nudc	-1.01337	3.46445
Atp5c1	0.896102	3.43279
Adap1	-1.48886	3.4206
Txk	-1.83188	3.41934
Cbfa2t3	-0.877553	3.41715
Flg	1.14431	3.38696
Clec3b	-1.3401	3.38696
Pde3b	0.907006	3.38281
Map1b	0.949737	3.38281
Sft2d2	-1.13358	3.37836
Thap3	-1.26604	3.36774
Trim33	0.838616	3.35524
Cln6	-1.31298	3.35524
Tns4	-1.09215	3.35524
Skap1	-1.39808	3.3443
Mrpl21	1.04412	3.33047
Cul3	1.04507	3.32481
Sh3bgrl	0.827185	3.30842
Spn	-1.17683	3.28506
Ifi35	-1.12593	3.27955
Creg1	-0.937034	3.26862
Cand2	1.31965	3.26862
Cited2	1.12466	3.25376
S100a16	-0.794471	3.25241
S100a9	-1.68646	3.23962
D19Ertd737e	1.35403	3.21583
Bnip2	-1.11567	3.21249
Bdp1	0.915489	3.20077
Lce3c	-1.33264	3.19092
Hcls1	-0.981255	3.19092
Cdkn1a	-0.857732	3.19092
Pgf	-1.19104	3.18862
Bcl11b	-1.1129	3.18754
Batf2	-1.33851	3.18108
Tmem189	-0.980077	3.16204
Ciita	-1.73768	3.16204
Foxp3	-1.68924	3.16095
Vps33a	-1.2672	3.15608
Zdhhc7	-1.04246	3.13637
Ednrb	-1.07351	3.12743
Snx20	-1.03187	3.11712
Atp2a3	-1.37731	3.11712
BC031181	-1.05878	3.11315
Gnaq	0.776494	3.11198
Snrpd2	-1.12058	3.10926
Tapbp	-1.1211	3.10187
Rbm26	0.868675	3.09003
Serhl	-1.0608	3.09003
Ehd1	-0.857091	3.09003
Slc16a3	-1.0746	3.07445
Gimap7	-1.69033	3.07431
Wasl	1.32834	3.07375
Ier5	-0.806982	3.04966
Scube2	-1.57076	3.04946
Mpv17	1.58503	3.04814
Ift74	0.999937	3.03656
Bcl2l14	-1.77385	3.03656
Slamf7	-1.295	3.01963
Dcps	0.947854	3.01963
Myo1g	-1.07031	3.01963
Ltb	-1.70274	3.01303
Mta1	1.23937	3.01059
Ly75	-1.06438	3.00071
Hk2	-0.885343	3.00071
Rnpepl1	-1.13415	2.99864
Pcdhb17	1.89828	2.99864
Gimap6	-1.35626	2.99647
Ddit3	-1.06023	2.99203
Hn1	-1.01779	2.99203
Endou	-1.08009	2.99203
Trp53i11	1.30157	2.99039
Atp6v1f	-1.08486	2.97989
Krt14	-1.26392	2.97032
Rhog	-0.857872	2.9683
Atp6v0a1	-1.12809	2.96277
Lce3f	-1.46187	2.95701
Cdca7l	-1.25361	2.94963
Tnip3	-1.6307	2.94853
Olfm1	-0.634202	2.94379
Tbx18	0.993482	2.94379
Ogfr	-0.846823	2.93555
Kcnmb4	-1.506	2.93555
Mfsd6	-0.815109	2.9319
Cd3d	-1.15311	2.92666
a	1.79835	2.92566
Amot	1.09306	2.92566
Nup210	-1.53499	2.9175
B3gnt8	-1.20011	2.9175
Arhgap9	-1.12215	2.9175
Zdhhc18	-0.752791	2.90311
Trmt61a	-1.22732	2.90116
Gjb6	-1.57292	2.89379
Rarres2	-1.27134	2.89038
Sertad4	1.35731	2.88697
Itpk1	-0.996135	2.86046
C1qtnf3	1.40986	2.86046
Plekhb2	-0.998318	2.84643
Ppp1r21	0.875706	2.84643
Ano1	1.52324	2.84211
Cfl1	0.950159	2.84211
mt-Cytb	1.10817	2.8345
Smarca5	1.02697	2.83356
Ccnd2	-0.90005	2.83155
Setd5	0.77545	2.8252
Sema3f	-1.46559	2.81608
Lce3b	-1.60039	2.81468
Prkar1b	-1.42543	2.81468
D17Wsu92e	-0.95835	2.81423
Frk	1.32022	2.80961
Cmpk2	-1.0272	2.80791
Cd97	0.746373	2.80014
Nfam1	-0.916398	2.80014
Pfkp	-0.835864	2.79597
H19	1.13438	2.79493
Colec12	1.13004	2.79493
Prpf39	1.02472	2.79123
Lamtor4	-1.03849	2.79079
Cilp	0.76647	2.79079
Ifi27	0.751918	2.78992
Dcstamp	-1.62813	2.78573
Pbxip1	-0.986007	2.77066
Chchd3	0.834813	2.76155
Nrros	-0.773625	2.7558
Prr5l	-1.38547	2.75521
Actr5	-1.26731	2.75367
Lrig1	1.31962	2.75367
Rps14	-1.17215	2.75367
Prr5	1.2599	2.74461
Wwp2	-0.930801	2.7414
Fam198b	1.22335	2.7337
Smc3	0.932566	2.7337
Tspan7	1.53567	2.72308
Trim25	-0.958946	2.72308
Gm22748	-1.57027	2.71348
Nol7	0.903296	2.69597
Mgmt	-1.46411	2.69253
Xab2	-0.866284	2.69157
Fam92a	0.919877	2.68774
Il12b	-1.80797	2.6771
Gpr87	-1.37495	2.67311
Smc6	0.833318	2.67171
Cd40	-0.903486	2.66994
Mmp11	1.26882	2.66058
Arid3b	-1.11594	2.65452
Egfl7	-1.1142	2.6542
Il21r	-0.989718	2.6542
Ndufs4	-0.728208	2.64779
Slfn2	-0.806444	2.64774
Matn2	0.884221	2.64347
Snrnp25	-1.10539	2.63167
Zmiz2	-0.82796	2.61717
Ybx3	0.932943	2.60614
E130307A14Rik	1.04813	2.5979
Vamp8	-0.941196	2.59615
Pdgfrl	1.60716	2.59615
Atrnl1	1.22137	2.59615
Nedd4	0.747327	2.59029
H2-DMb2	-1.12779	2.57534
Gm15055	1.65507	2.56673
Gcat	-1.00041	2.56623
Rcn2	0.885452	2.56148
Entpd1	-0.782527	2.56148
Rangap1	-1.03952	2.54675
Sdf4	-0.812683	2.54653
Dnajc3	0.700519	2.5385
Mri1	-1.12147	2.53527
AI661453	-1.25154	2.53285
Npm3	1.37451	2.53234
Rbm5	0.710273	2.52673
Osr2	1.19267	2.52673
Cd27	-1.48173	2.5245
Pgm2	-1.03394	2.51262
Adrbk1	-0.857531	2.51262
Adrb1	1.53128	2.50839
Gfer	-0.980961	2.4982
Ipo13	-0.894317	2.49644
Thoc2	0.692109	2.49549
Troap	-1.12038	2.49549
Pkn2	0.849505	2.49544
Kcnn4	-0.838688	2.49544
Stub1	-1.04576	2.49544
Pex16	-1.18895	2.49499
Ifitm3	-0.626038	2.48677
Ssh2	0.652472	2.48387
Per1	1.11392	2.48121
Fes	-0.656827	2.47692
Ankrd13a	-0.834229	2.47263
Tbc1d12	1.08153	2.47006
Oasl2	-0.803587	2.46895
Khsrp	1.1687	2.46895
Stmn2	0.719008	2.46014
Sprr2e	-1.59621	2.45857
Gstm2	-0.885204	2.45838
Pttg1	-0.92625	2.45838
Hmha1	-0.812489	2.4539
Slc12a9	-0.914371	2.44902
Tmprss13	-1.14413	2.44473
Gtf2i	1.02783	2.43728
Dhx9	0.816743	2.42952
Rbm27	0.811915	2.42952
Pea15a	-1.02225	2.42924
mt-Nd5	0.737792	2.42632
Lrp6	1.00194	2.42584
Rabgap1	0.765401	2.41963
Gjb4	-0.995498	2.41963
Bmper	1.24617	2.41963
Pank2	-0.806915	2.41823
Rad50	0.768737	2.41802
Nexn	0.909739	2.41261
Aim1	-0.945664	2.41257
Cdca5	-1.23384	2.41257
Usp18	-0.968738	2.40665
Klf9	1.07602	2.40559
Ptprf	-0.750483	2.40519
Ddrgk1	-1.07114	2.40303
Csf2rb	-0.696081	2.40303
Fam78b	-1.15531	2.40211
Cct7	-1.0052	2.40211
Tmem141	-1.14354	2.38939
Arfgef2	-1.02844	2.38301
Sh3bgrl3	-0.662329	2.38301
Akap11	0.967626	2.38301
Urgcp	-1.09224	2.38301
Parp10	-0.894054	2.38301
Rgs12	-0.681931	2.37738
2810474O19Rik	0.770282	2.37738
Nploc4	-1.16717	2.37738
H2afy	-0.927222	2.37738
Nkd2	0.868007	2.37738
Gnl1	-1.11083	2.37738
Eme1	-1.34639	2.37074
Rnf169	0.710426	2.36709
1810033B17Rik	-1.17143	2.3631
Ttc17	0.86541	2.36183
2610002J02Rik	-0.928999	2.35727
Rsad2	-1.12061	2.35727
Tfpi	0.778327	2.35622
Ggct	-0.866666	2.35572
Lypd3	-1.14001	2.35572
Gtpbp1	-0.894393	2.35572
Ptpn18	-0.674261	2.34669
Mfap2	1.10618	2.34175
Cxcr6	-1.24205	2.34175
Rdh10	0.765884	2.34059
Fcgr3	0.986698	2.33615
Tnnt1	-1.39511	2.33612
Ccdc104	1.58883	2.33612
Grina	-0.782342	2.33503
RP24-312B12.1	-1.09959	2.33301
Misp	-1.53466	2.33149
Oasl1	-1.00242	2.33066
Rac2	-0.98332	2.32956
Cdsn	-0.831881	2.32766
Casc4	1.24874	2.32686
Lgals7	-1.00733	2.32412
Hbb-bs	-1.0608	2.32215
Cnp	-0.898984	2.31985
Supt3	-0.973138	2.31985
C3	-0.967798	2.31818
Nup50	-0.836745	2.31588
Irf7	-0.880434	2.31495
Rab25	-1.17692	2.3138
BC042782	-1.37633	2.3138
Hsf2	-0.800288	2.3138
Ctnnb1	0.591401	2.3138
Spryd3	-0.920709	2.3138
Gpank1	-1.01298	2.3138
Hbegf	-0.940762	2.3138
Apol9b	-0.958444	2.31006
Tead1	0.598021	2.30693
Rrp12	-1.08316	2.30693
Ccar1	0.842329	2.30604
Tlx2	-0.960074	2.30424
Tnrc6b	0.590523	2.29737
Tpp2	1.04152	2.29463
Cd38	0.999028	2.29463
Suds3	-0.90657	2.29463
Nedd1	1.15628	2.29378
Krt16	-1.10525	2.29189
Ptges	-0.991795	2.29177
Prkrip1	-0.762078	2.29177
Stxbp2	-0.838744	2.29136
Krt10	1.50529	2.29136
Tmx2	-0.952876	2.28769
Megf10	1.18228	2.2809
Lsp1	-0.807965	2.27704
Lst1	-0.830032	2.27518
Ramp1	-1.33362	2.27367
Rpsa	-0.983436	2.27367
Col1a1	0.591195	2.27367
Pyhin1	-0.878517	2.26461
Vipas39	-0.906028	2.26461
Pnpla7	-0.845006	2.26255
Spry1	1.23719	2.25734
Tmem208	-1.00418	2.25734
Cyb5b	-0.668861	2.25734
Nrp1	0.964551	2.25734
St6galnac4	-0.969121	2.25642
Alkbh8	0.939233	2.25255
Zic1	1.29735	2.24945
Plekho2	-0.936578	2.24814
Cacnb1	-1.21839	2.24814
Cd200r3	-1.58991	2.24814
Ttyh3	1.12142	2.24388
Ptp4a2	-1.01831	2.23871
Syt4	-1.54871	2.23871
Sprr1a	-1.01151	2.23837
Tjp2	-0.690923	2.23837
Lrrc1	-1.15195	2.23781
Med13	1.02602	2.23304
Ccl8	-1.02968	2.23023
Ubr2	-1.16914	2.23023
Gadd45a	1.11889	2.2262
Fam110a	-0.910803	2.22548
Abca1	0.782064	2.22031
Cyba	-0.707598	2.21876
Pld4	-0.721028	2.21744
Rps6ka4	-0.862233	2.21068
Il19	-1.63966	2.21044
Atpif1	-0.907455	2.20846
Stom	-0.825394	2.2067
Il18rap	-0.952766	2.20294
Rps5	-0.850424	2.20294
Camsap3	-1.1056	2.20284
Pgd	-0.630525	2.20259
Cenpc1	0.867862	2.1934
Rassf4	-0.912888	2.18956
Rab11fip1	-1.31378	2.189
Atp9b	-1.0503	2.189
Ap3b1	0.775292	2.18864
Clec7a	-1.22683	2.18771
Fbrsl1	-0.839056	2.1843
Sco1	-0.666419	2.1843
Actn2	-1.1607	2.1843
Haghl	-0.699491	2.1843
Ccnd3	-0.914848	2.1843
Nck2	1.11115	2.17151
Renbp	-0.883005	2.16805
Tspan12	1.45869	2.16805
Slmap	1.00541	2.16805
Psmb10	-0.732127	2.16512
Tgfb3	1.02029	2.16512
Cyp51	-0.834656	2.16477
Trove2	0.568326	2.16202
AU040320	-0.846067	2.16202
Stat3	-0.722814	2.16202
Add3	0.837705	2.16202
Ethe1	-0.926329	2.15974
Ctsw	-1.11923	2.15974
Uqcrh	-1.04188	2.15658
Tnn	1.26208	2.15656
Trib3	-0.987086	2.15656
Sprr2h	-1.23588	2.15594
2310047M10Rik	-0.816362	2.15594
Gpx2	-1.41413	2.15578
Filip1l	1.02503	2.1555
R3hdm4	-1.18493	2.15203
Nhp2	-0.844513	2.14621
Krt6a	-1.03837	2.14319
Usp19	-0.742722	2.14165
Mgl2	-1.08262	2.14165
Tceal8	0.748056	2.1408
Ap4s1	-0.656307	2.1408
Cln5	1.20135	2.13593
Lcp2	-0.865235	2.13515
Vdac2	-0.824277	2.1343
Pou2f2	-1.27173	2.13271
Mecr	-0.944581	2.12847
Tmem51	-1.02426	2.12598
Becn1	-0.711914	2.12598
Cul7	-1.04262	2.12598
Fn1	0.514684	2.11579
2210018M11Rik	-0.760278	2.11579
Dpysl2	0.725736	2.11553
Ccr2	-0.896594	2.11553
1500015O10Rik	1.33795	2.11338
Slc2a6	-1.42224	2.11332
Vps13a	0.949958	2.11252
Polb	-0.774111	2.11198
Ccdc66	1.18826	2.11198
Dbnl	-0.792693	2.11198
Dgat1	-0.732714	2.11198
H1f0	0.785168	2.11198
Rbm4b	0.791442	2.11198
Bckdk	-0.944084	2.1118
Ptpn11	0.803152	2.1046
Ascc2	-0.829739	2.10106
Lrg1	-0.841405	2.09857
Atg2a	-1.00977	2.09857
Ncaph2	-1.04227	2.09701
Tcirg1	-0.646833	2.09701
Tnk1	-1.56192	2.09561
Pes1	-1.08861	2.09466
Mrpl30	-0.931873	2.09251
Taz	-0.854474	2.09251
Cd163l1	-1.59054	2.09251
Ap1s2	0.805784	2.09221
Arhgap10	-0.67667	2.08796
Actb	-0.934364	2.08521
Cebpe	-1.53548	2.08521
Itgb3	-0.877491	2.08521
Twist1	1.28294	2.08521
Wdr46	0.85678	2.08521
Taf6l	-0.889863	2.08521
Sprr2g	-1.46982	2.0837
Bicc1	-0.755875	2.08319
Mreg	-1.04812	2.07979
Sympk	1.07935	2.07712
Rps15	-0.897402	2.07712
Serpina3n	1.15865	2.07712
Chpf2	-0.759582	2.07704
Igfbp4	0.812717	2.07704
Ccdc134	-0.789664	2.07704
Kif22	-0.914078	2.07167
Nprl2	-0.96205	2.069
Clec4a1	-0.955666	2.06814
Atp5j	1.44507	2.06814
Il17ra	-0.748042	2.06567
Sema3a	0.774172	2.05801
Pcx	-1.07474	2.05801
Fxyd6	-0.55916	2.05494
Itga2b	-1.27096	2.05039
Pqlc1	-0.784951	2.05039
Tbx21	-1.13485	2.04692
Anxa8	-0.725583	2.04635
Mme	1.18736	2.04535
Apoe	0.719982	2.04534
Nol12	-0.793961	2.04205
Hck	-0.700806	2.04096
Slit3	-1.07089	2.04063
8430408G22Rik	1.35854	2.04032
Cxcl13	1.37871	2.03956
Ap1b1	-0.994894	2.033
Rin1	-0.826443	2.033
Plekhm2	-0.708983	2.03091
Ltb4r1	-0.916992	2.03091
Mphosph8	0.845242	2.03044
Tial1	0.938928	2.02709
Hmga2	-0.78461	2.02709
Sc4mol	-0.674921	2.02709
Dmkn	-0.817713	2.02366
Pif1	-0.870016	2.02366
Acaa1a	-0.96443	2.02366
Foxg1	1.00075	2.02366
Gm608	0.832664	2.02259
Itpr3	-0.684722	2.02165
Map4k1	-1.15294	2.02131
Miip	-0.904173	2.02075
Fam83g	-1.12636	2.01915
2310003H01Rik	-0.934407	2.01915
Akt2	-0.885989	2.01704
Itgb7	-1.02501	2.01652
Akr1b3	-1.52294	2.0138
Cuedc2	-0.915122	2.0138
Cct3	-0.762632	2.01336
Gfra1	0.893101	2.01336
Itm2b	0.686055	2.0095
Adam23	-1.11988	2.0071
Gm16287	-1.19905	2.0071
Il12rb2	-1.28855	2.00361
Rufy1	-0.814028	2.00361
Ndufs6	-0.818267	2.00361
Wars	-0.790301	2.00361
Zfp622	-0.751159	2.00361
Trib1	-0.757164	2.00361
Apol10b	-1.36541	2.00361
Cfh	1.27087	2.00343
Bysl	-0.754881	2.00343
Rasa4	-0.917493	1.99945
Pdgfra	1.00201	1.9956
Mt2	0.605206	1.9956
Ap1g1	-0.956505	1.9956
Rbfa	-1.01073	1.99537
Nxf1	-0.866024	1.99537
Mgat2	1.02926	1.99342
Anapc15	-0.804894	1.99235
Ide	-0.921358	1.99216
Sesn1	1.22169	1.98637
Akip1	-0.808747	1.98449
Fam195b	-0.984429	1.98449
Khnyn	-1.17231	1.98365
Rpa1	-0.720445	1.98215
Gpx8	0.713945	1.98215
Atp13a1	-0.808089	1.97673
Maf	1.05801	1.97673
Rad51d	-0.992783	1.97673
Exosc4	-1.08295	1.97673
Dedd2	-0.897663	1.97599
Dclk2	1.1934	1.9753
Pcm1	0.934502	1.97279
Mrps26	-0.814011	1.97168
Ifitm6	-1.18118	1.97168
Phf2	0.918377	1.97168
Myh4	-1.13875	1.96938
Zbtb24	-1.38012	1.96621
Cd209d	-1.15602	1.96621
Tango2	-0.680016	1.96605
Cytip	-0.819225	1.96534
Lrrfip1	0.604828	1.96285
Rps6kb1	0.678394	1.9614
Pdia3	0.66846	1.95828
Tssc1	-0.699539	1.95745
Glmn	1.24886	1.95626
Pwp2	-0.681774	1.95626
Acpp	-0.840258	1.95626
Rpl39-ps	0.816844	1.95587
Uqcrc2	0.597923	1.9555
Rps13	-0.90488	1.9491
Mrpl37	-0.880532	1.94903
Klk7	-0.905919	1.94903
Ube2f	-0.633993	1.94564
Gimap9	-1.26315	1.94335
Epha7	1.33097	1.94299
Evi5	0.634095	1.94299
Ddx39	-0.738922	1.94299
Samhd1	-0.829746	1.94196
Zcchc14	1.48442	1.94068
Ckmt1	-0.934767	1.93445
E2f1	-0.912451	1.93445
Igsf10	0.901853	1.93445
Gnl2	0.784562	1.93445
Pom121	-0.813396	1.93445
Pkm	-0.792869	1.93445
Kctd10	-0.864365	1.93434
Crct1	-0.658116	1.93304
Psmd13	-0.977798	1.93304
Cfl2	0.625748	1.93304
Polr3e	-0.745019	1.92924
Dusp1	1.12399	1.92924
Ncr1	-1.16067	1.92261
Copz1	-0.816932	1.92261
Fam76b	0.750034	1.92259
Taldo1	-0.684101	1.92214
2310011J03Rik	-0.76357	1.92214
Etfa	1.2857	1.92214
Ly6e	-0.720769	1.92163
Tor3a	-0.766554	1.91922
Shc1	0.770116	1.91388
Nox4	0.995737	1.91014
Cd3e	-1.04433	1.91014
Aspm	0.731756	1.90821
Parl	-0.661496	1.90809
Tlr12	-1.01328	1.90448
Rps25	0.528699	1.90448
Tmc6	-1.01921	1.90429
Atp6v0e	-0.668528	1.90227
Nfatc1	-0.740587	1.88934
Tjp1	1.19361	1.8889
Dag1	1.10935	1.8889
Higd1a	-0.794049	1.8889
Pafah1b3	-0.905863	1.88826
Shkbp1	-0.794922	1.88813
Rraga	1.30589	1.87909
Klk8	-1.08956	1.87803
Gstt1	-1.1756	1.8765
Taf10	-0.798332	1.87351
Rsu1	1.00006	1.86915
Det1	-0.918708	1.86742
Sap30l	-0.801406	1.86635
Tagln2	-0.74189	1.86516
Mettl21a	-0.91453	1.86494
Fzr1	-0.971481	1.86494
6330416G13Rik	-0.733114	1.86249
Pik3c2a	0.948521	1.86178
Cox7a2	-0.891658	1.86178
Tbc1d13	-0.900126	1.8614
Mmp23	-0.899378	1.8614
Capns1	-0.851187	1.8614
Eef2k	0.768422	1.8614
Gata3	-0.956963	1.86123
Akr7a5	-0.982999	1.85955
Fubp1	0.575632	1.8594
Ift172	-1.01689	1.85933
Bnip3	-0.709927	1.85882
Emc10	-0.981606	1.8571
Ric8b	1.41808	1.8571
Pdlim4	-0.854113	1.8571
Gzmc	-0.930437	1.85517
Shisa5	-0.577851	1.84913
Tifa	-0.895635	1.8457
Blnk	-0.786472	1.84528
Ppfibp1	0.762917	1.84373
Pja1	-1.02028	1.84354
Chic1	0.916836	1.84261
Anxa1	1.27458	1.84261
Sqstm1	-0.781211	1.84152
Tesc	-0.96634	1.84137
N4bp1	-0.916037	1.83796
Klk9	-1.09483	1.8374
Tbc1d17	-0.959431	1.83712
Ube3a	0.765163	1.83712
2210404O07Rik	-1.01871	1.83562
Ehd4	-0.609284	1.83174
Efnb1	-0.968765	1.83174
Clec12a	-1.0402	1.83174
Polr3a	-0.915632	1.83174
Ano10	-0.911146	1.83174
Sla	0.887448	1.83174
Fhl1	0.86952	1.83151
Gpatch4	-0.785605	1.83151
Dcaf10	-0.860955	1.83151
Fblim1	0.906211	1.83151
Dnajc11	-0.788851	1.83151
Aspn	0.882043	1.83151
Gm15776	0.907611	1.83151
Ezr	-0.694855	1.83151
Tmx1	0.754971	1.83032
BC100530	-0.863661	1.8272
Gpihbp1	-0.958528	1.82634
Lamp1	-0.790323	1.82517
Ephb3	0.888061	1.82314
Cops3	0.78589	1.82274
Pbrm1	0.658863	1.82169
Ncam1	1.05061	1.81978
Agpat4	-0.701263	1.81896
Wdsub1	0.822224	1.81463
Lpar2	-1.19109	1.81077
Neurl4	-0.833929	1.81038
Cd72	-0.791221	1.80783
Nub1	-0.889278	1.80783
Arid1b	0.764131	1.80783
Dip2a	0.8476	1.80621
Qser1	0.817696	1.80559
Jund	-0.966595	1.80559
Atad3a	-0.742951	1.80458
Chic2	0.684802	1.80458
Cep63	-0.797918	1.80458
Tcf25	-0.539802	1.80232
Gatsl2	-1.02996	1.80068
Zbtb42	-1.13069	1.79595
Apba1	-0.940477	1.79595
Ech1	-0.786563	1.79515
Fxyd3	-0.75742	1.79331
Adcy4	-1.01356	1.79025
Gpi1	-0.834952	1.79019
Hes1	1.14539	1.78966
Tmem192	-0.86673	1.78944
Olfr920	1.41996	1.7894
Zbp1	-0.887076	1.78837
Lat	-1.15649	1.78837
Fcgr4	-0.786107	1.78672
Cyr61	-0.729229	1.78672
Csnk1g2	-0.997713	1.78573
Slamf9	-0.939222	1.78538
Polr2e	-0.781669	1.78416
Tpr	0.678927	1.78414
Panx1	-0.883224	1.78387
Wbp4	0.575515	1.78275
Arhgef5	-0.82908	1.78046
Nr2f1	0.580755	1.78046
Pcyt1a	-0.802259	1.78046
Dok2	-0.970667	1.77682
Tbc1d10c	-0.862222	1.77682
Mif	-0.846096	1.77591
Sepp1	1.21665	1.77157
H3f3a	1.11985	1.76982
Ms4a6d	1.02581	1.76982
Racgap1	-0.670346	1.76456
Rasl11b	1.05923	1.76309
Heyl	1.25945	1.76239
Vamp5	-0.694372	1.76068
Snx17	-0.732649	1.75651
Ctla2b	1.2358	1.75272
Ash1l	0.685027	1.75093
Txn1	1.12698	1.75047
Zbtb7a	-0.762602	1.74579
Phlda1	0.799675	1.74579
Klhdc4	-1.03633	1.74579
Gpr124	1.01473	1.73945
Kcnip1	1.414	1.73901
Penk	1.17528	1.73656
Sf3b1	0.463152	1.73637
Ndst1	0.843906	1.73352
Fxyd5	-0.672346	1.73188
Adar	-0.678121	1.73177
Myo5a	0.484481	1.73015
Rpl35a	1.27995	1.72754
Abhd12	-0.777259	1.72669
Htatsf1	0.931691	1.72669
Scarb2	-0.723805	1.72669
Tspan3	0.874504	1.72669
Prkca	-0.601664	1.72515
Fuom	-0.984077	1.72433
Tap1	-0.759127	1.72256
Ehmt1	0.850506	1.72013
Clk4	0.746735	1.71983
Tlr7	1.01458	1.71796
Lphn2	0.82323	1.71796
Clmp	0.713584	1.71796
Ebf1	0.722419	1.71762
Pxdn	0.685533	1.71762
Fth1	0.921998	1.71598
Gm10177	0.704042	1.71594
Pkp4	-0.638493	1.71545
Hipk2	0.767433	1.71377
Scd2	0.992657	1.71377
Ttc1	-0.558397	1.71307
Cox7b	1.08602	1.71191
Ptrh1	-0.866206	1.71021
Gm15920	-1.14519	1.71021
Plekhh3	0.912002	1.70927
Scaf11	0.683954	1.70835
Ptprcap	-1.06344	1.7081
Setx	0.688308	1.70659
Mocs3	-0.886668	1.70659
Sprr2d	-1.27981	1.70659
Slc38a7	-0.960115	1.70659
Zbed3	1.34633	1.70659
Degs1	-0.512914	1.70533
Fut7	-1.26502	1.70463
Cx3cr1	-0.859892	1.70308
Scyl3	0.849198	1.70131
Commd7	-0.813051	1.69916
Fam134a	-0.727225	1.6977
Aldh9a1	0.813425	1.6937
Znfx1	-0.820614	1.69353
Lhfp	1.28035	1.69353
Ruvbl1	-0.897387	1.69121
Mpi	-0.730728	1.69005
Cd37	-0.917349	1.68912
Adamts14	-0.748181	1.68909
Tiam2	1.19445	1.68909
Tnk2	-0.791566	1.68859
Clk3	-0.654241	1.68836
Pcdh18	0.79459	1.68728
Bloc1s5	-0.731407	1.68728
Cyfip2	-0.900621	1.6862
Rftn1	-0.805671	1.6862
Slc6a6	0.544814	1.68544
Cntln	0.646095	1.68455
Fkbp1a	-0.768705	1.68289
Syncrip	0.630374	1.68138
Mcm5	-0.785138	1.67893
Mylip	1.22324	1.67893
Ndufa2	-0.878254	1.67853
Cda	-1.00169	1.67692
Syne1	0.801338	1.67627
Spg7	-0.807836	1.67627
Igtp	-0.834283	1.6762
Zmat2	-0.730855	1.67458
Mrc1	0.997277	1.67326
Tnfrsf1b	-0.774261	1.67326
Ubr4	-0.717156	1.67287
Aqp2	-1.24074	1.67287
Tmem45a	-0.714565	1.67287
Smc2	0.678179	1.66988
Gnpda2	1.29339	1.66831
Pabpc1	0.961834	1.66831
Ndc80	0.725433	1.66831
S100a8	-1.31245	1.66676
Mob2	-0.944883	1.66542
Amigo2	-0.855647	1.66542
Cnih2	1.18593	1.66542
Aifm1	1.09224	1.6645
Inpp5f	0.805323	1.6645
Tshz1	0.669105	1.66258
Tmem260	1.16414	1.66207
Tm9sf3	0.88451	1.66171
Adh5	0.993096	1.65968
Foxa2	-1.0619	1.65853
Apoc1	-0.757365	1.65853
Rpl8	-0.828025	1.65853
Ltc4s	-1.0829	1.65779
Nsmce1	-0.982087	1.65695
Pgs1	-0.89043	1.65695
Smim15	1.17322	1.65644
Cdk2ap2	-0.56425	1.65417
Dusp2	1.16277	1.65166
Yme1l1	0.484294	1.64798
Hoxd8	-0.847031	1.64798
1810022K09Rik	0.659611	1.64798
Mtss1l	0.893876	1.64798
Lsm12	0.908326	1.64798
Fam104a	-0.906431	1.64798
Ddx50	0.928592	1.64693
St3gal5	0.938234	1.64662
Cntnap1	-1.38734	1.64657
Cdh13	-0.866458	1.64483
Mmd	0.47001	1.64483
Dpp9	-0.970152	1.64241
Csnk2a1	0.923513	1.642
Plekhj1	-0.868451	1.64181
Arid5b	1.01898	1.64162
Fermt2	0.949684	1.64162
Rbm14	-0.691616	1.64156
Pex13	1.28505	1.63728
Snx33	-0.912542	1.63708
Slpi	-0.994066	1.63411
Galk1	-1.06649	1.63411
Wnt5a	0.565285	1.63107
Mgp	0.746968	1.62786
Zfp292	0.61145	1.6278
Gm5805	-1.01986	1.6278
Aptx	-0.869444	1.62739
Zfc3h1	0.957753	1.62739
Slc25a45	-0.763821	1.6257
Cmc2	-0.602482	1.62536
Fdft1	-0.911695	1.62536
Dtwd2	-0.819545	1.62536
Zxdc	-0.785033	1.62348
Mtdh	0.592584	1.62209
Mvb12a	-0.855018	1.62094
Faah	-1.10314	1.62086
Ang	0.741519	1.62086
Tnip1	-0.823563	1.62086
Fkbp2	1.30014	1.62086
Zfp346	-0.750765	1.62066
Pcdhga9	1.13832	1.61923
Exoc7	-0.976827	1.61777
Pten	0.707841	1.6173
Pik3r6	-1.04284	1.61682
Ppp6c	-0.560641	1.61644
Acpl2	-0.664083	1.61386
Mmp2	-0.600682	1.61369
Pkib	-0.890312	1.61361
Myg1	-0.82724	1.61345
Obfc1	-0.856772	1.61327
Psmc3	-0.67992	1.61322
Rnf19b	-0.461723	1.61322
Trappc4	-0.665619	1.61322
Lrrc16a	1.0878	1.6128
Il33	-0.573208	1.61222
Fer	0.927948	1.60871
Gm2830	1.23094	1.60849
Map3k5	-0.735303	1.60827
Cdh11	0.999703	1.60827
Wdr3	0.760871	1.6057
Nod2	-1.21057	1.6057
Zfpm1	-0.852461	1.6057
Wdr81	-0.731729	1.6057
Cd84	-0.708763	1.60531
Lrwd1	-0.770524	1.60531
Polr3g	0.950286	1.60442
Wdr90	1.34501	1.60442
Nab2	-0.634882	1.59862
Sil1	-0.79081	1.59804
Uqcr10	-0.767461	1.59612
Poglut1	-0.830404	1.59443
Chpf	-0.680164	1.59278
Cstf3	0.690295	1.59278
Crocc	-1.06816	1.59278
Cd2bp2	-0.623046	1.59278
Cd63	0.908531	1.59278
Apol9a	-0.925199	1.59278
Asnsd1	0.89656	1.59267
Scly	-0.629489	1.5925
Apex1	1.03294	1.5925
2300009A05Rik	0.676465	1.5925
Tgoln1	-0.581715	1.59031
Zbed4	-0.71621	1.59031
Inpp5a	-0.83807	1.5903
Guk1	-0.653946	1.58841
Mcm10	-0.834986	1.58797
Rtfdc1	-0.67279	1.58797
Creb3l1	-0.673366	1.58796
Puf60	-0.911792	1.58727
Abcf1	-0.793946	1.58727
Ccdc34	0.632512	1.58322
Erp29	-0.595881	1.58322
Ddx5	0.658039	1.58322
Rpl39	1.0285	1.58318
Rtn4r	-1.27181	1.57889
Guf1	1.09045	1.57811
Areg	1.30674	1.57811
Cox6a2	-0.856427	1.57811
A430104N18Rik	-1.02117	1.57811
Obsl1	0.887604	1.57759
Lca5	1.21185	1.57759
Gpatch8	0.758318	1.57759
Fmnl1	-0.800028	1.57757
Zfp219	-0.674249	1.57464
Aldoc	-0.920426	1.57464
Prkag1	-0.838011	1.57464
Vmp1	0.737047	1.57255
Hivep3	-0.837934	1.57206
Il2rb	-0.759239	1.57206
Myo1e	-0.809965	1.57195
Psph	1.05482	1.57173
Ppp1r13l	-0.850664	1.5704
2310036O22Rik	-0.734639	1.5697
Rpl36al	-0.64889	1.5697
Tubb3	-0.667262	1.56889
Eif3k	-0.814487	1.56807
Itk	-1.35954	1.56807
Ppfia4	-0.686088	1.56806
Trmt13	0.944861	1.56806
Chaf1a	-0.729896	1.56715
Lsmd1	-0.716974	1.56671
Psmd12	0.58938	1.56671
Aifm2	-0.790726	1.56663
Acads	-0.820523	1.56604
Mpc2	0.87463	1.56534
Gstt2	-1.18543	1.56344
Phf12	0.819957	1.56163
Nat6	-0.769555	1.5606
Gramd1b	-0.970506	1.55959
Gpc6	0.601829	1.55892
Slc35b3	1.32251	1.55608
Ptpn1	-0.745105	1.55561
Gpc1	-0.794832	1.55326
Zfp282	-0.776553	1.55326
Atg7	-0.668726	1.5526
Pwwp2a	0.781808	1.5526
Cpne3	0.809024	1.55235
Whsc1	-0.555388	1.55177
Slc35b2	-0.674106	1.54799
Tmem198b	0.924014	1.54706
Emc8	-0.735925	1.54706
Psors1c2	-1.01126	1.54691
Emp3	-0.577142	1.54653
Mmp3	-0.66564	1.54595
F13a1	0.949612	1.54595
Mrps12	-0.694133	1.54489
Uchl1	-0.851505	1.54302
Lmo4	-0.661049	1.5428
Ube2j2	-0.697568	1.5428
Hbb-bt	-1.07184	1.5428
Bcl9l	-0.796347	1.5428
Fam63b	0.597148	1.5428
Poc1a	-0.77871	1.5428
Hic1	0.912653	1.5428
Prpf40a	0.53859	1.54107
Osbpl2	0.652521	1.53814
Ckm	-0.772766	1.53789
40422	0.689233	1.53789
Prkcsh	-0.732902	1.53789
Hexb	0.950394	1.53789
Mcm4	1.10352	1.53789
Trak1	0.807771	1.53713
Fam26f	-1.0642	1.53659
Ak3	0.624179	1.53659
Ap3m2	-0.548621	1.53643
Sdccag8	-0.627831	1.53435
Itpa	0.812877	1.53435
Ripk2	-0.623977	1.53435
Smek2	0.69657	1.53435
Vrk1	-0.739018	1.53435
Fam173b	-0.742312	1.53435
Ssrp1	-0.5748	1.53427
Cxxc1	0.796379	1.53427
Nenf	-0.852505	1.5342
Dctn3	-0.679787	1.5342
2810004N23Rik	-0.664784	1.5342
Ddx56	-0.693596	1.5342
Ube3b	-0.755552	1.5322
Dpf1	1.20188	1.52983
Man1b1	-0.705596	1.52967
Arhgef15	-1.07934	1.52797
Pdp2	-0.783667	1.52757
Dcaf17	0.889296	1.5264
Kif7	1.28321	1.52459
Anxa2	-0.748233	1.52459
Ccrl2	-1.19628	1.52459
Psmd3	0.676391	1.52459
Lrrn3	1.32248	1.52337
Slc27a3	-0.855358	1.52314
Arhgap23	-0.603242	1.52314
Pmf1	-0.792449	1.52219
Myo9b	-0.706627	1.52219
Jarid2	-0.569931	1.52219
Arl2	-0.758646	1.5197
Dcun1d4	0.822855	1.51928
Rnf40	-0.593435	1.51928
Gadd45gip1	-0.553881	1.51928
Icam1	-0.781493	1.51928
Rplp1	-0.684624	1.51928
Rundc1	-0.828646	1.51928
Slk	0.692871	1.51801
Dcun1d5	0.895525	1.51769
Tle3	-0.849709	1.51769
Hmmr	0.928553	1.51769
Ywhae	0.792111	1.51769
Vps52	-0.700159	1.51769
Emilin2	-0.641969	1.51672
Cst7	-0.985784	1.51608
Gys1	-0.670039	1.51608
Dmap1	-0.692639	1.51582
Gm5526	-0.883925	1.51577
Mrps9	-0.686671	1.51552
Pold1	-0.861751	1.51474
Bnip1	-0.889186	1.51377
Zzef1	-0.836418	1.5113
Cib1	-0.598708	1.51121
Nkg7	-0.737341	1.51106
Prep	0.777471	1.50936
Ganab	0.967902	1.5082
Sult1a1	1.31182	1.50565
Trrap	-0.875814	1.50486
Adck4	-0.767859	1.50218
Klrc1	-0.849956	1.50172
Postn	0.735102	1.5015
Atxn2	0.655788	1.5015
Unc5b	1.02265	1.5015
Nfat5	0.541625	1.50115
Etv5	-0.878288	1.50053
Psmd2	-0.566483	1.49949
Actn4	0.879183	1.49864
Zfyve20	0.808276	1.49687
Akr1a1	-0.636599	1.49588
Cd96	-0.925206	1.49554
Ccdc61	-0.836942	1.49405
Cbl	0.804043	1.49405
Vps28	-0.718213	1.49405
Il4ra	-0.557626	1.49135
Prss35	1.31507	1.49135
Supt6	-0.708096	1.49135
Dync1h1	-0.818987	1.49135
Adamtsl1	-0.636443	1.49118
Trappc2l	-0.726208	1.49118
Irf9	-0.646159	1.49118
Ccdc12	-0.588083	1.49118
Dctn2	-0.791402	1.49101
Zfhx3	0.520648	1.49094
Rap2a	0.916282	1.49029
Il12rb1	-0.839873	1.4902
Nudcd3	-0.737773	1.48942
Ube3c	-0.715979	1.48904
Wdr7	-0.787705	1.48904
1110065P20Rik	0.864899	1.48758
Ap5b1	-0.94894	1.48695
Zc3h6	1.00479	1.48654
Apobr	0.877734	1.48563
Yeats4	-0.757891	1.48536
Ubl4	-0.650951	1.48458
Xlr	1.19006	1.48012
Adal	1.31008	1.47999
Nrep	0.871956	1.47947
Gale	-0.726875	1.4779
Atp5j2	-0.716783	1.4779
Fbxo25	0.823208	1.4779
Exoc3	-0.496013	1.4779
Traf2	-0.786277	1.47729
Eno1	-0.882028	1.47729
Eif3j1	0.598782	1.47633
Il17rc	-0.698105	1.47607
Appl2	0.675084	1.47503
Psma3	0.543014	1.47503
Nccrp1	-0.829589	1.47315
Eif3d	-0.714859	1.47013
Slc25a4	0.458207	1.4673
Sgce	1.2128	1.46614
Hs6st2	1.24398	1.46587
Naaa	-0.745025	1.46587
Hnrnpl	0.820818	1.46587
Sf3b3	-0.607367	1.46587
Vegfa	1.18851	1.46587
Man2a1	0.958765	1.46587
Col6a1	0.620253	1.46279
Phf17	0.656554	1.46099
Mfn2	-0.594682	1.46054
Taf12	-0.602469	1.46021
Rpl4	1.07587	1.45956
Nras	0.532035	1.4588
Tubb4b	-0.597399	1.4575
Tprgl	-0.795747	1.4575
4833422C13Rik	0.73444	1.4575
Zfp386	1.05786	1.4575
Zfp160	0.821122	1.45627
Fam21	0.994731	1.45614
Glipr2	-0.438092	1.45532
Stradb	-0.876662	1.45531
Atp6v1g1	-0.651119	1.45531
Ankrd9	-0.6874	1.45531
Tuba1c	-0.770586	1.45406
Etv3	-0.681164	1.45226
Tomm40	1.21249	1.45226
Hcst	-0.68468	1.45222
Fam175b	0.802779	1.45222
Comtd1	-0.90363	1.45222
Fuca1	-0.693397	1.45183
Tjp3	-1.15568	1.45183
Rab11fip2	0.766406	1.45183
Ncmap	-1.07806	1.45147
Apitd1	-0.889167	1.45147
Pou3f1	-0.732326	1.45126
Abl1	0.767168	1.45024
Bst2	-0.726285	1.44927
Gtf2f1	-0.474057	1.44927
Tbcel	-0.723833	1.44857
Abhd17b	0.522896	1.44857
Tmem167b	0.607613	1.44747
Aar2	-0.872152	1.44562
Dcaf8	-0.751964	1.44477
Magee1	0.867001	1.44477
Rfc5	-0.77155	1.44477
Col7a1	-0.685587	1.44477
Cdc42ep2	-0.686376	1.44466
Slc25a17	0.882647	1.44406
U2af1	0.850459	1.44406
8430419L09Rik	-0.74777	1.44359
Crip2	-0.712746	1.44359
Kcnip2	-1.19498	1.44359
Ptpn23	-0.691356	1.44259
H2-Aa	-0.982314	1.44259
Dctn4	-0.651272	1.44259
Flnc	0.667274	1.44227
Sf3b2	-0.686958	1.44091
Urm1	-0.513084	1.44011
Bcl11a	-0.937291	1.44011
Nop58	0.654699	1.43702
Gab1	1.19244	1.43559
Mdp1	-0.587523	1.43559
Gm11346	-0.975695	1.43523
Txlng	1.21672	1.43512
Pgp	-0.590707	1.43512
Ezh1	-0.469467	1.43276
Acbd5	0.690864	1.43271
Pkd2	0.893714	1.43271
Coro1c	-0.622147	1.43271
Zfp524	-0.776567	1.43271
Ly6a	-0.748638	1.43271
Rap1a	1.02909	1.43205
Dap3	-0.595742	1.43159
Ppp3ca	0.387784	1.43134
Bcr	-0.700029	1.43134
Mrpl14	-0.680707	1.43108
Fndc5	-1.28741	1.43042
Mical1	-0.633193	1.42927
Klhl6	0.6555	1.42927
Vps13b	0.872615	1.42802
Psmb1	-0.560601	1.42802
Cisd2	0.758333	1.42738
Slc29a3	-0.634914	1.42732
Tpm4	0.7105	1.4257
Tmed2	1.04067	1.42451
Dusp3	-0.768467	1.42405
40057	0.930285	1.4236
Cdc42bpa	0.759673	1.42358
Gm2115	-0.685952	1.42301
D130020L05Rik	-1.00581	1.4194
Dclk1	0.648804	1.41938
Snrpa1	-0.524653	1.41779
Dnttip2	0.7219	1.41744
Stt3b	0.542643	1.41744
Tnfaip8	-0.588384	1.41744
Extl3	0.758891	1.41697
Tppp3	-0.541894	1.41664
U2surp	0.463822	1.41641
Apbb2	0.457739	1.41619
Pih1d1	-0.830503	1.41605
Abhd4	0.748568	1.41605
Itprip	-0.71331	1.41605
Rhou	-0.678192	1.41527
Usp10	-0.651322	1.41377
Fxr1	0.486834	1.41214
Zfp954	-0.936239	1.40762
Stt3a	0.712444	1.40756
Nutf2	-0.919035	1.40659
Gm14586	0.651757	1.40491
Neo1	0.647667	1.4048
Brms1	-0.613833	1.4048
Gm10086	0.81572	1.40254
Pnp2	-0.861089	1.40254
Gas1	0.702012	1.40254
Rab1	0.911892	1.40228
Stfa2	-0.903092	1.40228
BC016423	1.12076	1.40046
Zbtb17	-0.714299	1.40043
Nkpd1	-1.1623	1.40043
Rhoh	-0.836703	1.40009
Srgap1	-1.06497	1.40009
Fcor	-1.19014	1.40009
Tmem237	0.77974	1.39915
Foxo1	-0.539869	1.3991
Hspd1	-0.555997	1.39841
Rfc2	-0.721079	1.39841
Atg4d	-0.774054	1.39841
Psmb6	-0.682222	1.39816
Epb4.1	-0.57363	1.39635
Rps26	-0.614789	1.39529
Isca1	-0.820383	1.39529
Plaur	-0.713486	1.39512
Ehbp1l1	-0.600133	1.3951
Psmd14	0.793538	1.39428
Dpy30	1.1175	1.39428
Cbx2	-0.944338	1.39331
Ankrd49	0.733216	1.39092
Kif21b	-0.77037	1.39008
Foxf1	1.11593	1.38946
Ddx49	-0.777188	1.38903
Vps35	0.540736	1.38903
Lrrc27	-1.13657	1.38883
Zbtb25	1.06266	1.38842
Iqcb1	0.959848	1.38808
Gpr125	1.1214	1.38778
Gpx1	-0.443851	1.3859
Tmem9	0.634882	1.38285
Dhx36	0.958763	1.38244
Lsm10	-0.605749	1.38091
Cdkn1b	1.04052	1.38013
Gpr114	-1.02187	1.37911
Sp3	0.543534	1.37694
Rasgrf2	-0.909527	1.37694
Serinc3	0.651444	1.3769
Rnase4	1.04424	1.3769
Ticam1	-0.664539	1.3763
Plcg2	-0.713734	1.37618
Mocs2	0.843044	1.37262
Pcyox1	0.725025	1.37068
C6	-0.99784	1.36935
Twsg1	0.860562	1.36903
Gnai3	0.769202	1.36813
Ap1s1	-0.662671	1.36774
Gga1	-0.702591	1.36774
Farsb	-0.761133	1.36724
Fbf1	-0.809561	1.36719
Kcnab2	-0.747799	1.36486
Gm15050	1.03926	1.36486
Plat	1.06258	1.36427
Arid5a	-0.583756	1.36417
Hras	-0.783224	1.36417
Siah1a	1.24174	1.36417
1110038F14Rik	-0.658576	1.36417
Cnpy3	-0.58855	1.36417
Gatad1	1.0806	1.36358
Son	0.550802	1.36214
Rxrb	-0.710526	1.36214
Trim7	-0.847796	1.36172
Mta2	0.707185	1.36172
Nfe2	-1.24731	1.35918
Cdk11b	-0.580922	1.35911
Irs1	0.554102	1.35699
Mpz	-1.08781	1.35684
Fgr	-0.748823	1.35552
Mon1a	-0.771892	1.35453
Sh3glb1	0.806518	1.35374
Zfp444	-0.724086	1.35374
Mrpl52	0.567188	1.35373
Ints12	1.19377	1.35362
Sec13	1.16919	1.35362
Slc3a2	0.728567	1.35362
Ercc2	-0.699998	1.35304
Usmg5	0.964219	1.35304
Ppp1r16a	-0.848581	1.34972
Invs	0.614868	1.34906
Gimap5	-0.910448	1.34906
Best1	-1.14756	1.34906
5430417L22Rik	1.20761	1.34884
Snai2	0.798374	1.34884
Fhl3	-0.703165	1.34821
1110051M20Rik	0.683554	1.34589
Tnfrsf25	-1.19719	1.34589
Itgb4	-0.899311	1.34445
Snhg3	0.875831	1.34441
Adcy9	-0.868941	1.34369
Vti1a	-0.698357	1.34369
Dram2	0.967569	1.34147
Tor1b	-0.698095	1.33499
Dazap2	-0.426442	1.33455
Aars	-0.482872	1.33403
Cdipt	-0.687738	1.33292
Plcb2	-0.736097	1.3328
Plp2	1.21904	1.3328
Fis1	-0.758326	1.3328
Lipe	-0.647392	1.3328
Srgn	0.918286	1.3328
Cbx1	0.723377	1.3328
Usp16	0.521848	1.33131
Il3ra	-0.792618	1.33097
Eif1b	-0.599199	1.33097
5830428H23Rik	0.609128	1.33097
Sprr2f	-1.16287	1.33029
Ndufa11	-0.727364	1.32935
Wisp1	0.649233	1.32843
Il1rn	-0.825662	1.32755
Jag1	0.977113	1.32755
1810019J16Rik	-0.845355	1.32755
Antxr1	0.831296	1.32755
Crbn	0.847589	1.32755
Birc6	0.463419	1.32755
Urah	-0.671281	1.32752
Lpgat1	0.970529	1.3274
Ube2k	0.728578	1.3274
Trf	0.567843	1.3274
Rnf145	0.579631	1.3274
Celf2	-0.658404	1.32619
Psme4	0.773743	1.32606
Pcca	0.906017	1.32594
Kcne4	1.14578	1.32482
Sh3kbp1	0.584324	1.32482
Zfhx2	-1.05586	1.32399
Pkp3	-0.656207	1.32312
Acox1	0.707311	1.32276
Zfp513	-0.589484	1.32048
Lims1	0.752295	1.32048
Ikbkb	-0.62753	1.32048
Ndufb7	-0.677109	1.32048
Txndc5	1.10389	1.32048
Tecpr2	1.23273	1.32048
Tmem150c	-1.21976	1.32014
Mrpl16	-0.717716	1.32014
Mon1b	1.0094	1.31946
Sulf2	0.751994	1.31783
Mettl9	0.81737	1.31783
Mettl1	0.568845	1.31471
Fbxw8	-0.751581	1.31381
Dnase1l3	-1.01826	1.3135
St3gal3	-0.864053	1.31249
Rpl17	0.913947	1.31219
Cox6a1	-0.485079	1.31088
Tmem106b	0.606316	1.31002
Cadm1	-0.795847	1.31002
Mrps10	-0.952447	1.31002
Ankrd52	-0.934064	1.30969
Igfbp7	1.16358	1.30921
Klhdc8a	-0.675003	1.30812
Ralbp1	0.664369	1.30796
Oas1c	-0.959782	1.30781
1110038B12Rik	0.976688	1.30781
Gpt	-0.92165	1.30759
4931406C07Rik	0.801028	1.30736
Cd79b	-0.948899	1.30736
Rbm18	-0.701564	1.30695
Rundc3a	-0.749191	1.30545
Cmtm3	0.91163	1.30436
Cars	-0.698173	1.3025
Ccdc18	1.18892	1.30124
Mlkl	-0.500554	1.30051
Rab6a	0.685069	1.29968
Gm5506	0.705641	1.29968
Bbs9	1.09949	1.29926
Slc39a4	-1.09857	1.29926
Kansl1	-0.616129	1.29618
Asph	0.524673	1.29209
Tspan6	0.813327	1.29187
Erich1	1.15183	1.29187
Fam49b	-0.627622	1.29187
Dpf2	0.822939	1.29185
Acsf3	-0.801552	1.28765
Scyl2	0.706961	1.28696
Hyi	-0.712265	1.28648
Ttc28	0.608947	1.28642
Arsi	-0.611651	1.28629
Chst14	0.782852	1.28449
Alkbh4	-0.697298	1.28332
Plvap	-0.574636	1.28332
Gm8292	0.952158	1.27849
Ust	0.960196	1.27849
Vta1	1.1124	1.27849
Polr2f	-0.801694	1.27768
Gm2a	-0.474944	1.27749
Gm10073	-0.828024	1.27732
Stat2	-0.630508	1.27731
Lig1	-0.72233	1.2734
Pkd1	0.551841	1.2734
Top2b	0.638857	1.27314
B3gat3	-0.644626	1.27314
1110059G10Rik	0.619648	1.2717
Wash	-0.529824	1.27158
Tpt1	0.849223	1.27146
Ttc14	0.626998	1.27076
Bmpr2	1.17808	1.26826
Nfkb1	-0.585163	1.26826
Gtf2b	1.11963	1.26826
Rest	0.601907	1.26826
Ints9	-1.00176	1.26826
Cox10	-0.770456	1.26826
Cul2	0.99427	1.26826
Avpi1	-0.554195	1.26826
Hspa1a	0.864543	1.26719
Zdhhc5	1.02153	1.26669
Psma5	1.20242	1.26669
Mfge8	-0.649111	1.26641
Josd2	-0.770611	1.26621
Dnajb9	1.06507	1.26589
Tex30	1.15622	1.26444
Ranbp1	0.5005	1.26349
Tgm3	-1.20109	1.26324
Fkbp11	0.945734	1.26324
Uqcrb	0.951433	1.263
Slc35e1	-0.593858	1.26276
Rusc1	-0.840582	1.26245
Mmp15	-0.892385	1.26245
Atg3	0.852975	1.26245
Esr1	0.972579	1.26235
Nav1	-0.926693	1.26177
Man2b1	0.545624	1.26154
Exoc3l	-1.19143	1.25927
Bcl2l2	1.14746	1.25892
Gm10307	1.05118	1.25665
Tmem183a	-0.63083	1.25665
Polr2d	1.15915	1.25665
Ap4m1	1.00852	1.2566
Cisd3	-0.851344	1.25578
Mnda	-0.769497	1.25428
Mus81	-0.767397	1.25377
Fam83c	-0.918677	1.25206
Ube2m	-0.707257	1.25206
Pofut2	0.743392	1.25206
Zfp28	-0.984188	1.2518
Tmem231	1.07137	1.25043
Lactb2	1.10151	1.24944
Apeh	-0.664531	1.24777
Otud6b	0.76451	1.2475
Sgk1	0.549788	1.24722
Mfap1b	0.584754	1.24663
Tex261	-0.552662	1.24663
Hdac4	-0.7174	1.24604
Naa16	0.844431	1.24595
Bmp1	0.578213	1.24522
Uba3	0.641593	1.24505
Higd1b	-1.14681	1.24505
Fstl1	0.541735	1.24505
Epas1	-0.583279	1.24505
Rab3il1	-0.595421	1.24472
Unc119	-0.789482	1.24461
Ict1	-0.557307	1.24335
Idh3g	-0.660596	1.24322
Eif4g3	0.71314	1.24298
Frmd6	-0.855793	1.24298
Trp53inp1	0.571746	1.24211
Gemin7	-0.664721	1.24151
M1ap	-0.61867	1.2404
Sprr1b	-0.833681	1.23933
Bcl10	0.699515	1.23822
Pcsk5	0.713753	1.23804
Msto1	-0.757637	1.23763
Nudt1	-0.570607	1.23763
Mtmr10	-0.618779	1.23763
Spink10	0.803235	1.23763
Eif2b4	-0.760949	1.23684
Zyx	-0.66451	1.23684
Gmpr	-0.784618	1.23684
Anks6	-0.790995	1.23677
Opa3	-0.880882	1.23617
Polr2g	-0.642317	1.23617
2610203C22Rik	-1.06625	1.23615
Asrgl1	-0.824362	1.23489
Ube2l3	-0.624062	1.23453
Mms19	-0.653383	1.23453
Fam46c	-0.87948	1.23432
Mcfd2	0.857187	1.23429
Cops6	-0.683508	1.2332
Klc3	-0.927049	1.2332
Romo1	-0.738525	1.23314
Gpr153	0.935462	1.23314
Rhno1	-0.524754	1.23314
Rasip1	-0.833405	1.23314
Agpat6	-0.648436	1.23314
Fpr2	-0.8157	1.23314
Kdelc2	0.908317	1.23296
Commd9	-0.739998	1.23255
Nfkbid	-0.91556	1.23255
Vwa1	-0.675653	1.2323
Trim32	0.576672	1.23217
Sf3b4	0.941735	1.23084
Usp20	-0.725785	1.22973
Spopl	0.67304	1.22883
Sat1	0.670018	1.22883
Upf2	0.650891	1.22822
Asap3	-0.794972	1.22822
BC033916	-0.982053	1.22822
Ifi204	-0.850889	1.22821
Alad	-0.584047	1.22821
Itpr2	-0.651499	1.22821
Smarcc2	0.629414	1.22821
Zfp131	0.576136	1.22746
Atn1	1.00684	1.22621
Rbm39	0.505896	1.22601
Pusl1	0.801188	1.22498
Slc9a8	-0.660299	1.22269
Numa1	-0.623281	1.22219
Zbtb46	-0.863903	1.22115
Cox20	0.686663	1.22049
Gm6166	-0.949873	1.21996
Rab3gap2	0.902686	1.21977
Aen	-0.799187	1.21977
Mex3b	1.16879	1.21977
2310022A10Rik	-0.559301	1.21972
Adam10	0.600546	1.21972
Ncoa1	0.9769	1.21972
AI607873	0.805152	1.21909
C1qa	-0.681108	1.21879
Nsun2	-0.66187	1.21878
Zmat1	0.853155	1.21867
Naa25	-0.406145	1.21749
Eif6	-0.654543	1.21426
Slc48a1	-0.612649	1.21426
Mpzl2	-0.742089	1.21392
Tecpr1	-0.524797	1.21331
Psmb7	1.01037	1.21073
Zfp101	0.782946	1.21073
Gm24924	-1.02081	1.20995
Ppil4	0.741832	1.20922
Pcdh19	0.504798	1.20894
Prune	-0.666417	1.20894
Hip1r	-0.738866	1.20894
Arl6ip4	-0.679041	1.20894
Usp39	-0.727087	1.20894
Cd81	0.57765	1.20894
Dync2h1	0.751319	1.20894
D17H6S53E	-0.643483	1.20894
Xpo5	-0.65843	1.20894
Six5	0.738393	1.20809
Nle1	-0.767423	1.20809
Ccdc132	1.01254	1.2075
Ablim1	-0.561369	1.2073
Ift88	0.988255	1.20705
Gpatch3	-0.775475	1.20587
Arrdc3	0.824015	1.20521
St8sia4	-0.902091	1.20293
Extl1	-1.10234	1.20293
Pddc1	-0.708577	1.20293
Dpy19l4	0.740535	1.20223
Fgfr1	0.461412	1.20223
Hap1	-0.799373	1.2022
Jmjd1c	0.548912	1.20211
Pydc3	-0.749847	1.20081
Mmachc	1.11623	1.20068
Ufsp2	0.685085	1.20046
Tep1	-0.609709	1.20046
Galnt6	-0.821945	1.20046
Trnt1	0.760834	1.19986
Ddx26b	0.974323	1.19832
Ints1	-0.727234	1.19814
Kdelc1	1.12927	1.19813
Lmo1	-0.642835	1.1981
Fam213b	-0.744475	1.19699
Zfp281	0.778433	1.19694
Stx3	-0.685436	1.19588
Il34	-0.788536	1.19563
Pi4ka	-0.472902	1.19496
Gm4285	0.909336	1.1947
Oas2	-0.613971	1.19402
Soga1	-0.727035	1.19371
Vwf	-0.883646	1.19356
Gpm6b	0.49136	1.19274
H2afy2	1.08625	1.19274
Lig4	1.13001	1.19274
Slc37a2	-0.721024	1.19274
Trim26	-0.528504	1.19236
Psmd10	-0.616556	1.19235
Ormdl3	0.725083	1.19136
Arfgap3	0.618989	1.19111
Rpl39l	-0.70336	1.19111
Cd63-ps	0.58529	1.19004
Impad1	0.461006	1.1884
Rnf10	0.517352	1.1884
Ube2o	-0.683212	1.18743
Rin2	0.559765	1.18609
Tcf12	0.445388	1.18609
Mcph1	0.449353	1.18599
Usp48	0.395167	1.18592
Eid2b	-0.86261	1.18592
Mzt1	1.00341	1.18592
Wdr89	-0.787827	1.18592
Hmces	-0.691132	1.18519
Ankmy2	-0.760122	1.18506
Pik3cd	-0.676648	1.1849
Ptpre	-0.413317	1.1849
Ccdc122	0.950058	1.1849
Triobp	-0.584367	1.1849
Khk	-0.958168	1.18464
Rrp9	-0.631303	1.18464
Gjb2	-0.955228	1.1836
Impdh2	0.581166	1.1836
Prune2	0.844075	1.1836
Eif2b5	-0.704702	1.18338
Alg14	1.04553	1.18229
Gm15417	-0.830284	1.18202
Tmem64	0.655738	1.18202
Mettl6	-0.702246	1.18202
Prr14	1.14796	1.18196
Anp32b	0.520075	1.17948
Lyz1	-1.00501	1.17781
Cltb	-0.549716	1.17781
Prkcz	-1.13526	1.17702
Snx13	1.05542	1.17607
Acta1	-0.603579	1.17444
Dtwd1	-0.850592	1.17424
Bok	-0.494109	1.17262
Cndp2	-0.525391	1.17209
Gm5884	1.01975	1.172
Ahcyl1	0.688231	1.17192
Hdac5	0.518917	1.17079
Slc25a16	-1.1263	1.17075
Tmem126a	0.887907	1.17029
Cpne2	-0.463707	1.16998
Glrx	-0.599755	1.16899
Ppic	0.67288	1.16899
Ndufa4	1.03184	1.16889
Ccdc181	-0.577887	1.16884
Wdfy3	0.709631	1.16884
Rnft2	-1.14278	1.16884
Cd163	0.941055	1.16884
Ptpro	-0.815403	1.16884
Tspan31	0.987083	1.16884
Ryk	0.659073	1.16884
Unk	1.01841	1.16884
Nov	1.04534	1.16884
Ubd	-1.00588	1.16884
Socs5	-0.74353	1.16884
Lipa	0.578352	1.16884
Cnppd1	-0.428797	1.16876
Cnpy4	0.704401	1.16876
Ralb	0.783459	1.168
Lmbr1	-0.841224	1.168
Sae1	-0.683896	1.1671
Klrg1	-1.15378	1.16672
Col4a1	0.448595	1.16561
Asxl3	1.13249	1.16557
Spon1	0.825057	1.1653
Hspa13	0.499402	1.16507
Dhrs7b	-0.684323	1.16496
Ndc1	-0.530792	1.16476
Nde1	0.703164	1.16472
Rilpl1	-0.701231	1.16401
Trex2	-0.865987	1.1639
Dnajc8	0.412017	1.16272
Arhgef18	-0.448329	1.16272
Hk1	-0.503386	1.16212
Akt1	0.934944	1.16212
Glyr1	0.912062	1.16212
Rpap1	-0.739632	1.16209
Dcun1d2	1.10879	1.16209
Fam96b	0.828796	1.1616
Nlrc3	-0.631856	1.16129
Psmd4	-0.649557	1.16123
Atp5h	0.542481	1.15931
Ogt	0.632901	1.15929
Smdt1	-0.631426	1.15929
Sh2b3	0.502848	1.15893
Elovl5	0.622695	1.15893
Ube2l6	-0.709204	1.15862
Fam207a	-0.773701	1.15832
Tspan32	-0.79287	1.15826
Mapk1ip1	0.793745	1.15735
Hspb11	1.06137	1.15682
Rabif	0.569297	1.15653
Pak2	0.415951	1.15653
Eps8l1	-0.752954	1.15566
Leprot	-0.896728	1.15482
Snapc5	0.907032	1.15427
Ptpn14	-0.569411	1.15425
Timm23	1.08376	1.15347
Bag5	0.872609	1.15267
Zfhx4	0.728025	1.1518
Tnrc18	-0.9504	1.15089
Ica1	-0.989403	1.14957
Pgrmc1	1.02104	1.14898
Arl1	0.790506	1.14898
Wrnip1	0.911439	1.14898
Pnpla3	-1.10325	1.14898
Gm26924	-1.13776	1.14898
Themis2	-0.82602	1.14797
Trabd	-0.536682	1.14797
Acrbp	-0.7763	1.14774
Flna	-0.604435	1.14688
B9d2	-0.755188	1.14688
Fam32a	-0.58913	1.14688
Smarcd2	-0.627272	1.14688
Gm15210	0.6967	1.14637
Pelp1	-0.626446	1.14637
Rfng	-0.756453	1.14637
Gm15387	0.959794	1.14637
Trem2	-0.6099	1.14575
Uri1	-0.605059	1.14554
Galns	-0.609554	1.14554
Clns1a	-0.506555	1.14545
Epdr1	0.831337	1.14545
Zfp318	0.469063	1.14545
Nxn	-0.63882	1.14397
Lsm11	-0.647334	1.14349
Pglyrp2	-1.13358	1.14337
Timm8b	0.864164	1.14216
Spag7	0.759025	1.14216
Nomo1	-0.778267	1.14168
Clcn4-2	0.60557	1.14157
Ick	0.897955	1.14157
Msln	-0.936932	1.14041
Nrap	-0.889615	1.14012
Acvr1	0.947296	1.13994
Myo9a	0.480995	1.13989
Zmiz1	0.659415	1.13943
Pqlc2	-0.533447	1.13805
Zscan12	-0.820686	1.13785
Fez2	0.892904	1.13785
Psme1	-0.52203	1.13516
Psma4	0.640139	1.13516
Cd276	0.688786	1.13516
Ddx39b	-0.569599	1.13516
Psd4	-0.760548	1.13248
Plekho1	-0.49285	1.13224
Pcbp1	0.508531	1.13224
Nelfa	0.761274	1.1315
Dock8	-0.844437	1.1315
Cyb5	0.571579	1.13101
Tlr6	-0.952824	1.13084
Sphk2	-0.637177	1.13084
Cope	-0.69803	1.13084
Leprel1	-0.886719	1.13084
Aqp9	-1.08087	1.13069
Ddb1	0.497501	1.13069
Znhit2	-0.656617	1.12996
Pygb	-0.616957	1.12817
Gan	-0.994009	1.12817
Rogdi	-0.613052	1.12817
Ubxn7	0.769962	1.12798
R3hdm2	0.704684	1.12623
Pfas	-0.603074	1.12573
Ms4a4b	-0.829379	1.12435
Med17	0.80206	1.12431
Anln	0.65261	1.124
Igsf8	-0.554544	1.12338
Ccp110	0.930682	1.12278
Mapkbp1	0.657626	1.12278
Mbtps1	0.474231	1.12251
Sec62	0.631493	1.1216
Tmtc3	1.06915	1.11986
Ckap2l	0.650119	1.11914
Psmb4	-0.527518	1.11905
Atox1	-0.634698	1.11905
2310039H08Rik	-0.673866	1.11905
B230219D22Rik	0.684698	1.11863
Phtf1	0.956019	1.11854
Cd209g	-0.97272	1.11845
Chst2	0.551162	1.11818
Degs2	-1.04774	1.11772
Cct2	0.660226	1.11753
Csnk1g1	-0.641039	1.11753
Cyp20a1	1.03293	1.11634
Tspan11	-0.488687	1.11634
Trappc6a	-0.611263	1.11634
Imp3	-0.541536	1.11634
Nbeal2	-0.683615	1.11634
CAAA01118383.1	-0.752416	1.11634
Rnf103	0.934529	1.11615
Cnot10	-0.493312	1.1154
Homer1	-0.668972	1.11465
Usp42	0.489198	1.11461
1810055G02Rik	0.881141	1.11461
Jun	0.5161	1.11371
Nuak1	-0.76546	1.1134
Lonp2	0.782519	1.1134
Dapk2	-1.09096	1.1134
Gm14005	0.723587	1.11334
Lrrcc1	0.490352	1.11334
ACEA_U3	-1.12112	1.11334
Dnmt3a	0.560942	1.11334
Tmem86a	0.801131	1.11311
Npm1	0.618161	1.11311
Stmn1	-0.634092	1.11281
Coa4	-0.707128	1.11229
Lzts2	0.937934	1.11116
2810055G20Rik	0.532735	1.11087
Erbb2	-0.669275	1.1084
BC117090	-0.838937	1.10787
Alyref2	0.931305	1.10637
Tubgcp5	0.799164	1.10568
Atf2	0.586725	1.10543
Net1	1.09633	1.10492
Acot13	0.768854	1.10338
Psmc2	0.659682	1.10333
Rcor1	-0.483702	1.10276
Uqcr11	-0.7694	1.10269
Pgls	-0.61903	1.10269
Anks1	-0.672133	1.10269
Hrnr	0.66113	1.10263
Eif3b	-0.546254	1.10217
Fabp5	-0.735153	1.10198
Gimap1	-0.91164	1.10198
Synrg	-0.618493	1.10181
Cwf19l1	0.726089	1.10162
Dcaf5	0.871359	1.10036
Rtn1	-0.833038	1.10019
Vapa	0.821268	1.0999
Stk4	-0.561842	1.09987
Gtpbp6	-0.734599	1.09922
Sbf1	-0.461189	1.09894
Rnf13	0.619126	1.09851
Arl5b	0.754224	1.09831
Pot1b	-1.07858	1.09802
Src	0.678759	1.09724
Mmp12	-0.974305	1.09719
Znhit3	1.0006	1.09709
Rdh11	0.579325	1.09691
Vamp3	-0.546738	1.09606
Cd59a	0.990638	1.09572
Tbrg4	-0.539934	1.09557
Agpat2	-0.453495	1.09497
Adk	0.489073	1.09497
Nfatc4	-0.731904	1.09497
Nol8	0.604676	1.0947
Abcb8	0.878877	1.0938
Klhl40	-0.828022	1.0938
Tra2b	0.506919	1.0938
Nr1h3	-0.709216	1.09355
Eif3c	-0.614532	1.09355
Tex9	0.799317	1.09343
Sema4d	-0.769939	1.09306
Mllt11	-0.604578	1.09303
Dhrs13	-0.959867	1.09303
Ccdc127	0.542142	1.09303
Cx3cl1	0.990373	1.09215
Rnf26	-0.741131	1.09147
Ctbp2	0.380756	1.09127
Dpp7	-0.560722	1.09073
Gprc5c	-0.859075	1.09073
Gja1	0.81545	1.09026
Col10a1	0.890206	1.09025
Slc10a3	1.0665	1.08968
Fah	-0.836589	1.08968
Timm13	-0.746522	1.08968
Keap1	-0.586814	1.08968
Exd2	0.982703	1.08968
Mroh1	-0.734238	1.08968
Atf4	-0.586886	1.08968
Sf1	0.786843	1.08968
Pla2g4a	0.683349	1.08953
Tmem230	0.93875	1.08892
Ywhaq	0.673125	1.08882
9430008C03Rik	-0.562098	1.08877
Cep250	-0.609098	1.08784
Cass4	-1.00846	1.08784
Wdr44	0.695483	1.08784
Sprr2i	-1.099	1.08784
Hnrnpc	-0.428695	1.08784
Ndel1	0.849425	1.08784
Ahdc1	0.590672	1.08775
Tsr2	-0.6351	1.0875
Gsk3a	-0.556419	1.08715
Rfx1	-0.517486	1.08624
Fcgr2b	1.01581	1.08458
Ttpal	0.532312	1.08417
Ung	-0.620999	1.08417
1110037F02Rik	0.841494	1.08394
Nav2	-0.726922	1.08394
Dapk3	-0.93253	1.08394
Hnrnpa1	-0.664996	1.08394
Bag3	0.458146	1.08371
Zranb2	0.484604	1.08353
Gm11847	0.91864	1.08353
Acp1	0.700985	1.08353
Fam171b	0.696071	1.0833
Dusp28	-0.686961	1.08258
Gns	-0.539302	1.08258
Rgl3	1.10108	1.08258
Fam171a2	0.469235	1.08258
Calm1	0.409639	1.08258
B230118H07Rik	-0.716789	1.08205
AI597468	0.568775	1.08187
Uhmk1	-0.427453	1.08128
P2ry6	-0.568196	1.08128
Il1rap	0.931022	1.08126
Stfa1	-0.736107	1.08126
Nucb2	0.463252	1.0811
Cacfd1	-0.604177	1.08079
Mob1a	0.614546	1.08079
Irak1	-0.501983	1.07809
Gm11131	-0.75126	1.07809
Amica1	0.679113	1.0769
C3ar1	-0.478113	1.0755
Gm26591	0.900379	1.07536
Mkrn2	-0.693643	1.07477
Abhd2	0.85278	1.07405
Ptafr	-0.733683	1.07319
Arhgdia	-0.558032	1.07319
Zc3h12d	-0.951925	1.07271
[truncated: 17,312 more rows]
